# Supplementary material for: Young nursing and medical students’ knowledge and attitudes towards sexuality and contraception in two spanish universities: an inferential study
Source: BMC Med Educ. 2023 Apr 26;23:283. doi: 10.1186/s12909-023-04255-8 (PMC10134607; doi:10.1186/s12909-023-04255-8)
Supplement: Supplementary file 1 — Supplementary Material 1 [file 12909_2023_4255_MOESM1_ESM.xls]

## Sheet: Suplementary file 1  Database 
Suplementary file 1: Database of the research Young nursing and medical students’ knowledge and attitudes towards sexuality and contraception in two Spanish universities: An inferential study.
Gender	Age	University degree	Academic Course	Training	Partner	Soruce of information_Used	Soruce of information_desired	Pornography during adolescence	Age of used	knowledge_Self-perception	Item 1	Item 2	Item 3	Item 4	Item 5	Item 6	Item 7	Item 8	Item 9	Item 10	Item 11	Item 12	Item 13	Item 14	Item 15	Total Score	Penetrative sex	Aged 1st	Use contraception 1ºst	Contraceptive Method 1º st	Motive_Not Use 1ºst	Use contraception most recent	Contraceptive method most recent	Motive_Not Use_Most recent	FPC_Use
Female	23	Nursing	2nd Course	No	No	Healthcare professionals	Internet	No	14	Good	Correct answer	Correct answer	Correct answer	Wrong answer/dont know, dont answer	Wrong answer/dont know, dont answer	Correct answer	Correct answer	Correct answer	Correct answer	Wrong answer/dont know, dont answer	Wrong answer/dont know, dont answer	Wrong answer/dont know, dont answer	Correct answer	Correct answer	Correct answer	10	Yes	17	Yes	Male condom		Yes	Hormonal contraceptive method		Yes
Female	23	Medicine	4th Course	No	No	Internet	Talks on sexual and reproductive health	Yes	16	Bad	Correct answer	Correct answer	Correct answer	Correct answer	Correct answer	Correct answer	Correct answer	Correct answer	Correct answer	Wrong answer/dont know, dont answer	Wrong answer/dont know, dont answer	Wrong answer/dont know, dont answer	Wrong answer/dont know, dont answer	Wrong answer/dont know, dont answer	Wrong answer/dont know, dont answer	9	No								No
Female	21	Medicine	2nd Course	No	Yes	Internet	Talks on sexual and reproductive health	No		Bad	Correct answer	Correct answer	Correct answer	Correct answer	Wrong answer/dont know, dont answer	Correct answer	Correct answer	Wrong answer/dont know, dont answer	Correct answer	Correct answer	Correct answer	Wrong answer/dont know, dont answer	Wrong answer/dont know, dont answer	Wrong answer/dont know, dont answer	Wrong answer/dont know, dont answer	9	Yes	18	Yes	Hormonal contraceptive methods		Yes	Hormonal contraceptive method		No
Female	19	Medicine	2nd Course	No	Yes	Family	Talks on sexual and reproductive health	Yes	12	Regular	Correct answer	Correct answer	Correct answer	Correct answer	Wrong answer/dont know, dont answer	Wrong answer/dont know, dont answer	Wrong answer/dont know, dont answer	Wrong answer/dont know, dont answer	Wrong answer/dont know, dont answer	Wrong answer/dont know, dont answer	Correct answer	Correct answer	Wrong answer/dont know, dont answer	Wrong answer/dont know, dont answer	Wrong answer/dont know, dont answer	6	Yes	16	Yes	Male condom		No		Were not planning to use it	Yes
Male	22	Medicine	5th Course	Yes	Yes	Friends	Talks on sexual and reproductive health	Yes	13	Good	Correct answer	Correct answer	Correct answer	Correct answer	Correct answer	Wrong answer/dont know, dont answer	Correct answer	Correct answer	Correct answer	Correct answer	Correct answer	Correct answer	Correct answer	Wrong answer/dont know, dont answer	Wrong answer/dont know, dont answer	12	Yes	19	Yes	Male condom		Yes	Male condom		No
Male	19	Medicine	2nd Course	No	No	Family	Internet	Yes	14	Good	Correct answer	Correct answer	Correct answer	Wrong answer/dont know, dont answer	Wrong answer/dont know, dont answer	Correct answer	Correct answer	Correct answer	Correct answer	Wrong answer/dont know, dont answer	Wrong answer/dont know, dont answer	Wrong answer/dont know, dont answer	Correct answer	Wrong answer/dont know, dont answer	Wrong answer/dont know, dont answer	8	No								No
Female	23	Medicine	6th Course	Yes	Yes	Internet	Talks on sexual and reproductive health	Yes	14	Regular	Correct answer	Correct answer	Correct answer	Wrong answer/dont know, dont answer	Wrong answer/dont know, dont answer	Correct answer	Correct answer	Correct answer	Correct answer	Correct answer	Correct answer	Wrong answer/dont know, dont answer	Correct answer	Wrong answer/dont know, dont answer	Correct answer	11	Yes	13	Yes	Male condom		No		Were not planning to use it	Yes
Female	20	Medicine	2nd Course	No	Yes	Internet	Talks on sexual and reproductive health	No		Regular	Correct answer	Correct answer	Correct answer	Correct answer	Wrong answer/dont know, dont answer	Wrong answer/dont know, dont answer	Wrong answer/dont know, dont answer	Correct answer	Correct answer	Wrong answer/dont know, dont answer	Correct answer	Correct answer	Wrong answer/dont know, dont answer	Wrong answer/dont know, dont answer	Wrong answer/dont know, dont answer	8	Yes	15	Yes	Withdrawal method		Yes	Withdrawal method		No
Female	22	Medicine	2nd Course	No	Yes	Internet	Talks on sexual and reproductive health	No		Good	Correct answer	Correct answer	Correct answer	Wrong answer/dont know, dont answer	Wrong answer/dont know, dont answer	Wrong answer/dont know, dont answer	Correct answer	Wrong answer/dont know, dont answer	Wrong answer/dont know, dont answer	Wrong answer/dont know, dont answer	Correct answer	Correct answer	Correct answer	Correct answer	Correct answer	9	Yes	17	Yes	Male condom		No		I have a permanent partner	Yes
Female	19	Medicine	2nd Course	No	Yes	Friends	Internet	Yes	16	Bad	Correct answer	Correct answer	Correct answer	Correct answer	Wrong answer/dont know, dont answer	Correct answer	Correct answer	Wrong answer/dont know, dont answer	Correct answer	Wrong answer/dont know, dont answer	Wrong answer/dont know, dont answer	Wrong answer/dont know, dont answer	Correct answer	Wrong answer/dont know, dont answer	Wrong answer/dont know, dont answer	8	Yes	16	Yes	Male condom		No		Improvised sexual intercourse	Yes
Female	19	Medicine	2nd Course	No	Yes	Internet	Talks on sexual and reproductive health	No		Bad	Correct answer	Correct answer	Correct answer	Wrong answer/dont know, dont answer	Wrong answer/dont know, dont answer	Wrong answer/dont know, dont answer	Wrong answer/dont know, dont answer	Wrong answer/dont know, dont answer	Correct answer	Wrong answer/dont know, dont answer	Correct answer	Correct answer	Correct answer	Wrong answer/dont know, dont answer	Correct answer	8	Yes	17	Yes	Male condom		Yes	Male condom		No
Female	19	Medicine	2nd Course	No	Yes	Internet	Talks on sexual and reproductive health	Yes	15	Good	Correct answer	Correct answer	Wrong answer/dont know, dont answer	Correct answer	Wrong answer/dont know, dont answer	Wrong answer/dont know, dont answer	Correct answer	Wrong answer/dont know, dont answer	Correct answer	Wrong answer/dont know, dont answer	Correct answer	Correct answer	Wrong answer/dont know, dont answer	Wrong answer/dont know, dont answer	Wrong answer/dont know, dont answer	7	Yes	16	Yes	Male condom		No		Improvised sexual intercourse	No
Female	19	Medicine	2nd Course	No	No	Family	Talks on sexual and reproductive health	Yes	13	Good	Correct answer	Correct answer	Correct answer	Correct answer	Wrong answer/dont know, dont answer	Wrong answer/dont know, dont answer	Wrong answer/dont know, dont answer	Wrong answer/dont know, dont answer	Correct answer	Wrong answer/dont know, dont answer	Wrong answer/dont know, dont answer	Wrong answer/dont know, dont answer	Wrong answer/dont know, dont answer	Wrong answer/dont know, dont answer	Wrong answer/dont know, dont answer	5	No								No
Male	20	Medicine	2nd Course	No	No	Internet	Talks on sexual and reproductive health	Yes	13	Good	Correct answer	Correct answer	Correct answer	Correct answer	Wrong answer/dont know, dont answer	Wrong answer/dont know, dont answer	Correct answer	Wrong answer/dont know, dont answer	Correct answer	Wrong answer/dont know, dont answer	Wrong answer/dont know, dont answer	Wrong answer/dont know, dont answer	Wrong answer/dont know, dont answer	Wrong answer/dont know, dont answer	Wrong answer/dont know, dont answer	6	No								No
Female	19	Medicine	2nd Course	Yes	Yes	Healthcare professionals	Talks on sexual and reproductive health	Yes	12	Regular	Correct answer	Correct answer	Correct answer	Correct answer	Wrong answer/dont know, dont answer	Correct answer	Correct answer	Correct answer	Correct answer	Wrong answer/dont know, dont answer	Correct answer	Correct answer	Wrong answer/dont know, dont answer	Wrong answer/dont know, dont answer	Wrong answer/dont know, dont answer	10	Yes	16	Yes	Male condom		Yes	Male condom		Yes
Female	20	Medicine	2nd Course	No	No	Internet	Talks on sexual and reproductive health	No		Regular	Correct answer	Correct answer	Correct answer	Correct answer	Wrong answer/dont know, dont answer	Wrong answer/dont know, dont answer	Correct answer	Wrong answer/dont know, dont answer	Wrong answer/dont know, dont answer	Wrong answer/dont know, dont answer	Wrong answer/dont know, dont answer	Wrong answer/dont know, dont answer	Wrong answer/dont know, dont answer	Wrong answer/dont know, dont answer	Wrong answer/dont know, dont answer	5	No								No
Female	19	Medicine	1st Course	No	Yes	Healthcare professionals	Internet	No		Regular	Correct answer	Correct answer	Correct answer	Wrong answer/dont know, dont answer	Correct answer	Wrong answer/dont know, dont answer	Correct answer	Wrong answer/dont know, dont answer	Correct answer	Correct answer	Correct answer	Correct answer	Correct answer	Wrong answer/dont know, dont answer	Correct answer	11	Yes	17	Yes	Male condom		Yes	Male condom		Yes
Female	19	Medicine	2nd Course	No	Yes	Internet	Talks on sexual and reproductive health	Yes	17	Good	Correct answer	Correct answer	Correct answer	Correct answer	Wrong answer/dont know, dont answer	Correct answer	Correct answer	Wrong answer/dont know, dont answer	Correct answer	Wrong answer/dont know, dont answer	Wrong answer/dont know, dont answer	Wrong answer/dont know, dont answer	Wrong answer/dont know, dont answer	Wrong answer/dont know, dont answer	Wrong answer/dont know, dont answer	7	No								No
Female	18	Medicine	1st Course	No	No	Internet	Talks on sexual and reproductive health	Yes	17	Good	Correct answer	Correct answer	Correct answer	Correct answer	Wrong answer/dont know, dont answer	Correct answer	Wrong answer/dont know, dont answer	Wrong answer/dont know, dont answer	Correct answer	Wrong answer/dont know, dont answer	Wrong answer/dont know, dont answer	Wrong answer/dont know, dont answer	Correct answer	Wrong answer/dont know, dont answer	Wrong answer/dont know, dont answer	7	Yes	16	Yes	Male condom		Yes	Male condom		No
Female	18	Medicine	1st Course	No	No	Friends	Talks on sexual and reproductive health	Yes	14	Bad	Correct answer	Correct answer	Correct answer	Correct answer	Wrong answer/dont know, dont answer	Wrong answer/dont know, dont answer	Correct answer	Wrong answer/dont know, dont answer	Wrong answer/dont know, dont answer	Wrong answer/dont know, dont answer	Correct answer	Correct answer	Wrong answer/dont know, dont answer	Wrong answer/dont know, dont answer	Correct answer	8	No								No
Male	18	Medicine	1st Course	No	No	Internet	Talks on sexual and reproductive health	Yes	14	Bad	Correct answer	Correct answer	Correct answer	Correct answer	Wrong answer/dont know, dont answer	Wrong answer/dont know, dont answer	Correct answer	Wrong answer/dont know, dont answer	Wrong answer/dont know, dont answer	Wrong answer/dont know, dont answer	Wrong answer/dont know, dont answer	Wrong answer/dont know, dont answer	Wrong answer/dont know, dont answer	Wrong answer/dont know, dont answer	Wrong answer/dont know, dont answer	5	No								No
Female	18	Medicine	1st Course	No	Yes	Internet	Talks on sexual and reproductive health	Yes	16	Bad	Correct answer	Correct answer	Correct answer	Correct answer	Wrong answer/dont know, dont answer	Correct answer	Correct answer	Correct answer	Correct answer	Wrong answer/dont know, dont answer	Correct answer	Correct answer	Wrong answer/dont know, dont answer	Wrong answer/dont know, dont answer	Wrong answer/dont know, dont answer	10	Yes	15	Yes	Male condom		Yes	Male condom		Yes
Female	18	Medicine	1st Course	No	Yes	Family	Internet	No		Regular	Correct answer	Correct answer	Wrong answer/dont know, dont answer	Wrong answer/dont know, dont answer	Wrong answer/dont know, dont answer	Correct answer	Correct answer	Correct answer	Correct answer	Correct answer	Wrong answer/dont know, dont answer	Wrong answer/dont know, dont answer	Correct answer	Wrong answer/dont know, dont answer	Wrong answer/dont know, dont answer	8	Yes	15	Yes	Male condom		Yes	Hormonal contraceptive method		Yes
Male	21	Medicine	3rd Course	No	Yes	Internet	Talks on sexual and reproductive health	Yes	15	Bad	Correct answer	Correct answer	Correct answer	Correct answer	Wrong answer/dont know, dont answer	Correct answer	Correct answer	Correct answer	Correct answer	Wrong answer/dont know, dont answer	Correct answer	Wrong answer/dont know, dont answer	Wrong answer/dont know, dont answer	Wrong answer/dont know, dont answer	Wrong answer/dont know, dont answer	9	Yes	18	Yes	Male condom		Yes	Male condom		No
Female	19	Medicine	1st Course	Yes	Yes	Internet	Talks on sexual and reproductive health	No		Regular	Correct answer	Correct answer	Correct answer	Correct answer	Wrong answer/dont know, dont answer	Correct answer	Correct answer	Correct answer	Correct answer	Wrong answer/dont know, dont answer	Wrong answer/dont know, dont answer	Wrong answer/dont know, dont answer	Wrong answer/dont know, dont answer	Wrong answer/dont know, dont answer	Wrong answer/dont know, dont answer	8	Yes	16	Yes	Hormonal contraceptive methods		Yes	Male condom		No
Male	19	Medicine	2nd Course	No	Yes	Internet	Talks on sexual and reproductive health	Yes	13	Regular	Correct answer	Wrong answer/dont know, dont answer	Correct answer	Correct answer	Wrong answer/dont know, dont answer	Wrong answer/dont know, dont answer	Wrong answer/dont know, dont answer	Wrong answer/dont know, dont answer	Correct answer	Wrong answer/dont know, dont answer	Wrong answer/dont know, dont answer	Wrong answer/dont know, dont answer	Wrong answer/dont know, dont answer	Wrong answer/dont know, dont answer	Wrong answer/dont know, dont answer	4	Yes	18	Yes	Male condom		Yes	Male condom		No
Female	20	Medicine	2nd Course	No	No	Healthcare professionals	Talks on sexual and reproductive health	No		Bad	Correct answer	Correct answer	Wrong answer/dont know, dont answer	Correct answer	Correct answer	Correct answer	Correct answer	Wrong answer/dont know, dont answer	Correct answer	Wrong answer/dont know, dont answer	Wrong answer/dont know, dont answer	Wrong answer/dont know, dont answer	Wrong answer/dont know, dont answer	Wrong answer/dont know, dont answer	Wrong answer/dont know, dont answer	7	No								No
Male	19	Medicine	2nd Course	No	No	Internet	Talks on sexual and reproductive health	Yes	16	Good	Correct answer	Correct answer	Correct answer	Correct answer	Wrong answer/dont know, dont answer	Wrong answer/dont know, dont answer	Correct answer	Wrong answer/dont know, dont answer	Correct answer	Wrong answer/dont know, dont answer	Wrong answer/dont know, dont answer	Wrong answer/dont know, dont answer	Correct answer	Wrong answer/dont know, dont answer	Wrong answer/dont know, dont answer	7	Yes	17	Yes	Male condom		Yes	Male condom		Yes
Female	19	Medicine	2nd Course	No	Yes	Internet	Talks on sexual and reproductive health	Yes	17	Bad	Correct answer	Correct answer	Correct answer	Correct answer	Wrong answer/dont know, dont answer	Correct answer	Correct answer	Wrong answer/dont know, dont answer	Correct answer	Wrong answer/dont know, dont answer	Wrong answer/dont know, dont answer	Wrong answer/dont know, dont answer	Correct answer	Wrong answer/dont know, dont answer	Wrong answer/dont know, dont answer	8	Yes	16	Yes	Male condom		Yes	Hormonal contraceptive method		No
Female	19	Medicine	2nd Course	No	No	Friends	Internet	Yes	16	Regular	Correct answer	Correct answer	Correct answer	Wrong answer/dont know, dont answer	Wrong answer/dont know, dont answer	Wrong answer/dont know, dont answer	Correct answer	Correct answer	Correct answer	Wrong answer/dont know, dont answer	Wrong answer/dont know, dont answer	Wrong answer/dont know, dont answer	Correct answer	Wrong answer/dont know, dont answer	Wrong answer/dont know, dont answer	7	Yes	18	Yes	Male condom		Yes	Male condom		Yes
Female	21	Medicine	4th Course	Yes	No	Healthcare professionals	Internet	Yes	15	Good	Correct answer	Correct answer	Wrong answer/dont know, dont answer	Correct answer	Wrong answer/dont know, dont answer	Wrong answer/dont know, dont answer	Correct answer	Wrong answer/dont know, dont answer	Correct answer	Wrong answer/dont know, dont answer	Wrong answer/dont know, dont answer	Correct answer	Wrong answer/dont know, dont answer	Wrong answer/dont know, dont answer	Wrong answer/dont know, dont answer	6	Yes	18	Yes	Male condom		Yes	Male condom		Yes
Female	19	Medicine	2nd Course	No	No	Internet	Talks on sexual and reproductive health	Yes	13	Regular	Correct answer	Correct answer	Correct answer	Correct answer	Wrong answer/dont know, dont answer	Correct answer	Correct answer	Wrong answer/dont know, dont answer	Correct answer	Correct answer	Wrong answer/dont know, dont answer	Correct answer	Correct answer	Correct answer	Correct answer	12	Yes	15	Yes	Male condom		Yes	Male condom		Yes
Female	20	Medicine	2nd Course	No	Yes	Friends	Internet	Yes	17	Bad	Correct answer	Correct answer	Correct answer	Correct answer	Wrong answer/dont know, dont answer	Correct answer	Correct answer	Wrong answer/dont know, dont answer	Correct answer	Wrong answer/dont know, dont answer	Wrong answer/dont know, dont answer	Wrong answer/dont know, dont answer	Wrong answer/dont know, dont answer	Wrong answer/dont know, dont answer	Wrong answer/dont know, dont answer	7	Yes	17	Yes	Male condom		Yes	Hormonal contraceptive method		No
Female	19	Medicine	2nd Course	No	Yes	Internet	Talks on sexual and reproductive health	Yes	12	Regular	Correct answer	Correct answer	Correct answer	Correct answer	Correct answer	Correct answer	Correct answer	Correct answer	Correct answer	Wrong answer/dont know, dont answer	Wrong answer/dont know, dont answer	Wrong answer/dont know, dont answer	Correct answer	Wrong answer/dont know, dont answer	Correct answer	11	Yes	18	Yes	Male condom		Yes	Hormonal contraceptive method		No
Female	20	Medicine	2nd Course	No	No	Friends	Internet	No		Regular	Correct answer	Correct answer	Wrong answer/dont know, dont answer	Correct answer	Wrong answer/dont know, dont answer	Wrong answer/dont know, dont answer	Correct answer	Wrong answer/dont know, dont answer	Wrong answer/dont know, dont answer	Wrong answer/dont know, dont answer	Wrong answer/dont know, dont answer	Correct answer	Wrong answer/dont know, dont answer	Wrong answer/dont know, dont answer	Wrong answer/dont know, dont answer	5	Yes	18	Yes	Male condom		Yes	Male condom		No
Female	20	Medicine	2nd Course	No	Yes	Internet	Internet	Yes	11	Bad	Correct answer	Correct answer	Correct answer	Correct answer	Wrong answer/dont know, dont answer	Wrong answer/dont know, dont answer	Wrong answer/dont know, dont answer	Correct answer	Correct answer	Correct answer	Correct answer	Correct answer	Wrong answer/dont know, dont answer	Wrong answer/dont know, dont answer	Wrong answer/dont know, dont answer	9	Yes	19	Yes	Male condom		No		Improvised sexual intercourse	No
Female	19	Medicine	2nd Course	No	Yes	Healthcare professionals	Internet	Yes	16	Good	Correct answer	Correct answer	Correct answer	Correct answer	Wrong answer/dont know, dont answer	Wrong answer/dont know, dont answer	Correct answer	Wrong answer/dont know, dont answer	Correct answer	Wrong answer/dont know, dont answer	Wrong answer/dont know, dont answer	Wrong answer/dont know, dont answer	Correct answer	Wrong answer/dont know, dont answer	Correct answer	8	Yes	16	No		Improvised sexual intercourse	Yes	Hormonal contraceptive method		No
Female	20	Medicine	2nd Course	No	Yes	Internet	Talks on sexual and reproductive health	Yes	17	Good	Correct answer	Correct answer	Correct answer	Correct answer	Wrong answer/dont know, dont answer	Correct answer	Correct answer	Wrong answer/dont know, dont answer	Correct answer	Wrong answer/dont know, dont answer	Wrong answer/dont know, dont answer	Wrong answer/dont know, dont answer	Wrong answer/dont know, dont answer	Wrong answer/dont know, dont answer	Wrong answer/dont know, dont answer	7	Yes	18	Yes	Male condom		No		Reduce pleasure	No
Male	19	Medicine	2nd Course	No	Yes	Healthcare professionals	Talks on sexual and reproductive health	Yes	15	Bad	Correct answer	Correct answer	Correct answer	Correct answer	Wrong answer/dont know, dont answer	Correct answer	Wrong answer/dont know, dont answer	Wrong answer/dont know, dont answer	Correct answer	Wrong answer/dont know, dont answer	Wrong answer/dont know, dont answer	Wrong answer/dont know, dont answer	Correct answer	Wrong answer/dont know, dont answer	Wrong answer/dont know, dont answer	7	Yes	16	Yes	Male condom		Yes	Hormonal contraceptive method		No
Female	20	Medicine	2nd Course	No	Yes	Internet	Talks on sexual and reproductive health	Yes	14	Regular	Correct answer	Correct answer	Wrong answer/dont know, dont answer	Correct answer	Correct answer	Wrong answer/dont know, dont answer	Correct answer	Wrong answer/dont know, dont answer	Wrong answer/dont know, dont answer	Wrong answer/dont know, dont answer	Correct answer	Correct answer	Correct answer	Wrong answer/dont know, dont answer	Wrong answer/dont know, dont answer	8	Yes	20	No		Improvised sexual intercourse	Yes	Male condom		No
Female	20	Medicine	2nd Course	No	No	Friends	Talks on sexual and reproductive health	No		Good	Correct answer	Correct answer	Correct answer	Correct answer	Wrong answer/dont know, dont answer	Correct answer	Correct answer	Wrong answer/dont know, dont answer	Wrong answer/dont know, dont answer	Wrong answer/dont know, dont answer	Wrong answer/dont know, dont answer	Correct answer	Wrong answer/dont know, dont answer	Wrong answer/dont know, dont answer	Wrong answer/dont know, dont answer	7	Yes	17	Yes	Male condom		Yes	Male condom		No
Female	19	Medicine	2nd Course	Yes	No	Healthcare professionals	Internet	No		Bad	Correct answer	Correct answer	Wrong answer/dont know, dont answer	Correct answer	Correct answer	Correct answer	Wrong answer/dont know, dont answer	Wrong answer/dont know, dont answer	Correct answer	Correct answer	Correct answer	Wrong answer/dont know, dont answer	Wrong answer/dont know, dont answer	Correct answer	Correct answer	10	No								No
Female	22	Medicine	5th Course	No	Yes	Internet	Talks on sexual and reproductive health	No		Regular	Correct answer	Correct answer	Correct answer	Correct answer	Correct answer	Correct answer	Correct answer	Wrong answer/dont know, dont answer	Correct answer	Wrong answer/dont know, dont answer	Correct answer	Correct answer	Correct answer	Correct answer	Wrong answer/dont know, dont answer	12	Yes	16	Yes	Male condom		Yes	Male condom		Yes
Female	23	Medicine	6th Course	Yes	Yes	Internet	Talks on sexual and reproductive health	Yes	13	Bad	Correct answer	Correct answer	Wrong answer/dont know, dont answer	Correct answer	Correct answer	Correct answer	Correct answer	Correct answer	Correct answer	Correct answer	Correct answer	Correct answer	Wrong answer/dont know, dont answer	Wrong answer/dont know, dont answer	Correct answer	12	Yes	15	No		Were not planning to use it	Yes	Male condom		Yes
Male	21	Medicine	3rd Course	No	No	Internet	Internet	Yes	14	Good	Correct answer	Correct answer	Correct answer	Correct answer	Wrong answer/dont know, dont answer	Wrong answer/dont know, dont answer	Wrong answer/dont know, dont answer	Wrong answer/dont know, dont answer	Correct answer	Wrong answer/dont know, dont answer	Correct answer	Correct answer	Correct answer	Wrong answer/dont know, dont answer	Wrong answer/dont know, dont answer	8	Yes	16	Yes	Male condom		No		Were not planning to use it	No
Female	18	Medicine	1st Course	No	Yes	Family	Internet	Yes	16	Good	Correct answer	Correct answer	Correct answer	Correct answer	Wrong answer/dont know, dont answer	Correct answer	Correct answer	Wrong answer/dont know, dont answer	Correct answer	Wrong answer/dont know, dont answer	Wrong answer/dont know, dont answer	Wrong answer/dont know, dont answer	Wrong answer/dont know, dont answer	Wrong answer/dont know, dont answer	Wrong answer/dont know, dont answer	7	Yes	15	Yes	Male condom		Yes	Hormonal contraceptive method		Yes
Female	20	Medicine	2nd Course	Yes	Yes	Internet	Talks on sexual and reproductive health	No		Bad	Correct answer	Correct answer	Correct answer	Correct answer	Wrong answer/dont know, dont answer	Correct answer	Correct answer	Correct answer	Wrong answer/dont know, dont answer	Wrong answer/dont know, dont answer	Correct answer	Wrong answer/dont know, dont answer	Wrong answer/dont know, dont answer	Wrong answer/dont know, dont answer	Wrong answer/dont know, dont answer	8	Yes	18	Yes	Male condom		Yes	Male condom		No
Female	19	Medicine	2nd Course	Yes	Yes	Friends	Internet	No		Regular	Correct answer	Correct answer	Wrong answer/dont know, dont answer	Wrong answer/dont know, dont answer	Correct answer	Correct answer	Correct answer	Wrong answer/dont know, dont answer	Correct answer	Wrong answer/dont know, dont answer	Wrong answer/dont know, dont answer	Wrong answer/dont know, dont answer	Wrong answer/dont know, dont answer	Wrong answer/dont know, dont answer	Wrong answer/dont know, dont answer	6	Yes	19	Yes	Male condom		Yes	Male condom		No
Male	22	Medicine	3rd Course	No	Yes	Internet	Talks on sexual and reproductive health	Yes	17	Regular	Correct answer	Correct answer	Correct answer	Correct answer	Correct answer	Wrong answer/dont know, dont answer	Correct answer	Correct answer	Correct answer	Wrong answer/dont know, dont answer	Wrong answer/dont know, dont answer	Wrong answer/dont know, dont answer	Correct answer	Correct answer	Wrong answer/dont know, dont answer	10	Yes	19	Yes	Male condom		Yes	Male condom		Yes
Female	21	Medicine	3rd Course	No	Yes	Internet	Talks on sexual and reproductive health	No		Bad	Correct answer	Correct answer	Correct answer	Correct answer	Correct answer	Wrong answer/dont know, dont answer	Correct answer	Wrong answer/dont know, dont answer	Correct answer	Wrong answer/dont know, dont answer	Wrong answer/dont know, dont answer	Wrong answer/dont know, dont answer	Correct answer	Correct answer	Wrong answer/dont know, dont answer	9	Yes	18	No		Alcohol consumption	Yes	Male condom		No
Male	23	Medicine	6th Course	Yes	Yes	Healthcare professionals	Talks on sexual and reproductive health	Yes	12	Bad	Correct answer	Correct answer	Correct answer	Correct answer	Wrong answer/dont know, dont answer	Correct answer	Correct answer	Correct answer	Correct answer	Wrong answer/dont know, dont answer	Correct answer	Correct answer	Correct answer	Wrong answer/dont know, dont answer	Wrong answer/dont know, dont answer	11	Yes	19	Yes	Male condom		Yes	Hormonal contraceptive method		Yes
Female	25	Medicine	1st Course	No	No	Internet	Talks on sexual and reproductive health	No	21	Good	Correct answer	Wrong answer/dont know, dont answer	Wrong answer/dont know, dont answer	Correct answer	Wrong answer/dont know, dont answer	Correct answer	Wrong answer/dont know, dont answer	Wrong answer/dont know, dont answer	Correct answer	Wrong answer/dont know, dont answer	Wrong answer/dont know, dont answer	Wrong answer/dont know, dont answer	Correct answer	Wrong answer/dont know, dont answer	Wrong answer/dont know, dont answer	5	No								No
Female	25	Medicine	6th Course	Yes	Yes	Internet	Talks on sexual and reproductive health	Yes	14	Good	Correct answer	Correct answer	Correct answer	Correct answer	Wrong answer/dont know, dont answer	Correct answer	Correct answer	Correct answer	Correct answer	Wrong answer/dont know, dont answer	Wrong answer/dont know, dont answer	Wrong answer/dont know, dont answer	Correct answer	Wrong answer/dont know, dont answer	Correct answer	10	Yes	17	Yes	Male condom		Yes	Male condom		Yes
Female	23	Medicine	6th Course	Yes	Yes	Internet	Talks on sexual and reproductive health	Yes	14	Good	Correct answer	Correct answer	Correct answer	Correct answer	Correct answer	Correct answer	Correct answer	Correct answer	Correct answer	Correct answer	Correct answer	Correct answer	Correct answer	Wrong answer/dont know, dont answer	Correct answer	14	Yes	18	Yes	Male condom		Yes	Hormonal contraceptive method		No
Female	21	Medicine	3rd Course	No	Yes	Internet	Talks on sexual and reproductive health	No		Regular	Correct answer	Correct answer	Correct answer	Correct answer	Wrong answer/dont know, dont answer	Correct answer	Correct answer	Wrong answer/dont know, dont answer	Correct answer	Wrong answer/dont know, dont answer	Correct answer	Wrong answer/dont know, dont answer	Wrong answer/dont know, dont answer	Wrong answer/dont know, dont answer	Wrong answer/dont know, dont answer	8	Yes	18	Yes	Male condom		Yes	Hormonal contraceptive method		No
Female	18	Medicine	1st Course	No	No	Internet	Internet	Yes	17	Good	Wrong answer/dont know, dont answer	Correct answer	Correct answer	Correct answer	Wrong answer/dont know, dont answer	Wrong answer/dont know, dont answer	Correct answer	Correct answer	Wrong answer/dont know, dont answer	Wrong answer/dont know, dont answer	Correct answer	Correct answer	Wrong answer/dont know, dont answer	Wrong answer/dont know, dont answer	Wrong answer/dont know, dont answer	7	No								No
Female	21	Medicine	3rd Course	Yes	No	Healthcare professionals	Internet	Yes	14	Good	Correct answer	Correct answer	Correct answer	Correct answer	Wrong answer/dont know, dont answer	Correct answer	Correct answer	Correct answer	Correct answer	Wrong answer/dont know, dont answer	Wrong answer/dont know, dont answer	Wrong answer/dont know, dont answer	Correct answer	Wrong answer/dont know, dont answer	Wrong answer/dont know, dont answer	9	Yes	20	Yes	Male condom		Yes	Hormonal contraceptive method		Yes
Female	18	Medicine	1st Course	No	No	Friends	Internet	No		Bad	Correct answer	Correct answer	Correct answer	Wrong answer/dont know, dont answer	Wrong answer/dont know, dont answer	Wrong answer/dont know, dont answer	Correct answer	Wrong answer/dont know, dont answer	Correct answer	Wrong answer/dont know, dont answer	Wrong answer/dont know, dont answer	Wrong answer/dont know, dont answer	Wrong answer/dont know, dont answer	Wrong answer/dont know, dont answer	Wrong answer/dont know, dont answer	5	No								No
Female	23	Medicine	6th Course	Yes	Yes	Healthcare professionals	Talks on sexual and reproductive health	No		Regular	Correct answer	Correct answer	Correct answer	Correct answer	Wrong answer/dont know, dont answer	Correct answer	Correct answer	Correct answer	Correct answer	Correct answer	Correct answer	Correct answer	Correct answer	Correct answer	Correct answer	14	Yes	23	Yes	Hormonal contraceptive methods		Yes	Hormonal contraceptive method		Yes
Female	22	Medicine	5th Course	Yes	No	Friends	Talks on sexual and reproductive health	No		Regular	Correct answer	Correct answer	Correct answer	Correct answer	Correct answer	Wrong answer/dont know, dont answer	Correct answer	Correct answer	Correct answer	Wrong answer/dont know, dont answer	Correct answer	Wrong answer/dont know, dont answer	Correct answer	Wrong answer/dont know, dont answer	Wrong answer/dont know, dont answer	10	Yes	16	Yes	Male condom		Yes	Male condom		Yes
Male	22	Medicine	5th Course	Yes	No	Healthcare professionals	Internet	Yes	24	Bad	Correct answer	Correct answer	Correct answer	Correct answer	Correct answer	Correct answer	Correct answer	Wrong answer/dont know, dont answer	Correct answer	Wrong answer/dont know, dont answer	Wrong answer/dont know, dont answer	Correct answer	Wrong answer/dont know, dont answer	Wrong answer/dont know, dont answer	Wrong answer/dont know, dont answer	9	Yes	15	No		Improvised sexual intercourse	Yes	Male condom		No
Female	23	Medicine	6th Course	Yes	Yes	Internet	Talks on sexual and reproductive health	No		Regular	Correct answer	Correct answer	Correct answer	Wrong answer/dont know, dont answer	Wrong answer/dont know, dont answer	Correct answer	Correct answer	Correct answer	Correct answer	Correct answer	Correct answer	Correct answer	Correct answer	Wrong answer/dont know, dont answer	Wrong answer/dont know, dont answer	11	Yes	16	Yes	Male condom		Yes	Hormonal contraceptive method		Yes
Female	23	Medicine	6th Course	No	No	Friends	Internet	No		Good	Correct answer	Correct answer	Correct answer	Correct answer	Wrong answer/dont know, dont answer	Correct answer	Correct answer	Correct answer	Correct answer	Correct answer	Correct answer	Correct answer	Wrong answer/dont know, dont answer	Wrong answer/dont know, dont answer	Correct answer	12	Yes	21	Yes	Male condom		Yes	Male condom		Yes
Female	24	Medicine	6th Course	Yes	Yes	Internet	Talks on sexual and reproductive health	Yes	16	Regular	Correct answer	Correct answer	Correct answer	Correct answer	Wrong answer/dont know, dont answer	Correct answer	Correct answer	Correct answer	Correct answer	Wrong answer/dont know, dont answer	Wrong answer/dont know, dont answer	Wrong answer/dont know, dont answer	Wrong answer/dont know, dont answer	Wrong answer/dont know, dont answer	Wrong answer/dont know, dont answer	8	Yes	16	Yes	Male condom		Yes	Male condom		Yes
Female	25	Medicine	6th Course	Yes	No	Internet	Talks on sexual and reproductive health	No	20	Bad	Correct answer	Correct answer	Correct answer	Correct answer	Wrong answer/dont know, dont answer	Wrong answer/dont know, dont answer	Correct answer	Wrong answer/dont know, dont answer	Correct answer	Wrong answer/dont know, dont answer	Correct answer	Correct answer	Correct answer	Wrong answer/dont know, dont answer	Wrong answer/dont know, dont answer	9	Yes	15	Yes	Male condom		Yes	Male condom		No
Male	20	Medicine	3rd Course	No	Yes	Friends	Internet	Yes	12	Bad	Correct answer	Correct answer	Correct answer	Correct answer	Wrong answer/dont know, dont answer	Wrong answer/dont know, dont answer	Wrong answer/dont know, dont answer	Wrong answer/dont know, dont answer	Wrong answer/dont know, dont answer	Wrong answer/dont know, dont answer	Wrong answer/dont know, dont answer	Correct answer	Correct answer	Wrong answer/dont know, dont answer	Wrong answer/dont know, dont answer	6	Yes	18	Yes	Hormonal contraceptive methods		Yes	Male condom		No
Female	22	Medicine	1st Course	No	Yes	Internet	Internet	Yes	16	Bad	Correct answer	Correct answer	Correct answer	Correct answer	Wrong answer/dont know, dont answer	Correct answer	Correct answer	Wrong answer/dont know, dont answer	Correct answer	Wrong answer/dont know, dont answer	Wrong answer/dont know, dont answer	Wrong answer/dont know, dont answer	Correct answer	Wrong answer/dont know, dont answer	Wrong answer/dont know, dont answer	8	Yes	16	Yes	Male condom		Yes	Hormonal contraceptive method		No
Female	23	Medicine	6th Course	No	No	Friends	Internet	No		Regular	Correct answer	Correct answer	Correct answer	Correct answer	Wrong answer/dont know, dont answer	Wrong answer/dont know, dont answer	Correct answer	Correct answer	Correct answer	Wrong answer/dont know, dont answer	Correct answer	Correct answer	Correct answer	Wrong answer/dont know, dont answer	Correct answer	11	Yes	21	No		Improvised sexual intercourse	Yes	Male condom		Yes
Female	19	Medicine	2nd Course	Yes	Yes	Internet	Talks on sexual and reproductive health	No	19	Good	Correct answer	Correct answer	Correct answer	Wrong answer/dont know, dont answer	Wrong answer/dont know, dont answer	Wrong answer/dont know, dont answer	Correct answer	Correct answer	Correct answer	Wrong answer/dont know, dont answer	Wrong answer/dont know, dont answer	Wrong answer/dont know, dont answer	Correct answer	Correct answer	Correct answer	9	Yes	16	Yes	Male condom		Yes	Male condom		Yes
Female	19	Medicine	2nd Course	No	Yes	Healthcare professionals	Talks on sexual and reproductive health	Yes	15	Good	Correct answer	Correct answer	Correct answer	Correct answer	Correct answer	Correct answer	Correct answer	Correct answer	Correct answer	Correct answer	Wrong answer/dont know, dont answer	Correct answer	Wrong answer/dont know, dont answer	Wrong answer/dont know, dont answer	Correct answer	12	Yes	16	Yes	Male condom		Yes	Hormonal contraceptive method		Yes
Female	23	Medicine	6th Course	Yes	Yes	Internet	Talks on sexual and reproductive health	Yes	16	Good	Correct answer	Correct answer	Correct answer	Correct answer	Wrong answer/dont know, dont answer	Correct answer	Correct answer	Correct answer	Correct answer	Correct answer	Correct answer	Correct answer	Correct answer	Wrong answer/dont know, dont answer	Correct answer	13	Yes	15	Yes	Male condom		Yes	Male condom		Yes
Female	21	Medicine	3rd Course	No	No	Internet	Talks on sexual and reproductive health	Yes	18	Good	Correct answer	Correct answer	Correct answer	Correct answer	Wrong answer/dont know, dont answer	Wrong answer/dont know, dont answer	Correct answer	Correct answer	Correct answer	Wrong answer/dont know, dont answer	Wrong answer/dont know, dont answer	Wrong answer/dont know, dont answer	Wrong answer/dont know, dont answer	Wrong answer/dont know, dont answer	Wrong answer/dont know, dont answer	7	No								No
Female	20	Medicine	3rd Course	Yes	No	Internet	Talks on sexual and reproductive health	Yes	11	Regular	Correct answer	Correct answer	Wrong answer/dont know, dont answer	Wrong answer/dont know, dont answer	Correct answer	Wrong answer/dont know, dont answer	Wrong answer/dont know, dont answer	Wrong answer/dont know, dont answer	Correct answer	Correct answer	Correct answer	Correct answer	Wrong answer/dont know, dont answer	Wrong answer/dont know, dont answer	Wrong answer/dont know, dont answer	7	No								No
Male	24	Medicine	6th Course	No	Yes	Internet	Talks on sexual and reproductive health	Yes	15	Regular	Correct answer	Correct answer	Correct answer	Correct answer	Wrong answer/dont know, dont answer	Correct answer	Correct answer	Correct answer	Correct answer	Correct answer	Correct answer	Correct answer	Correct answer	Wrong answer/dont know, dont answer	Correct answer	13	Yes	16	Yes	Male condom		Yes	Male condom		Yes
Female	18	Medicine	1st Course	No	No	Family	Internet	Yes		Good	Correct answer	Correct answer	Correct answer	Correct answer	Wrong answer/dont know, dont answer	Wrong answer/dont know, dont answer	Wrong answer/dont know, dont answer	Wrong answer/dont know, dont answer	Wrong answer/dont know, dont answer	Wrong answer/dont know, dont answer	Wrong answer/dont know, dont answer	Wrong answer/dont know, dont answer	Wrong answer/dont know, dont answer	Wrong answer/dont know, dont answer	Wrong answer/dont know, dont answer	4	No								Yes
Female	21	Medicine	3rd Course	No	Yes	Internet	Talks on sexual and reproductive health	No		Good	Correct answer	Correct answer	Correct answer	Correct answer	Wrong answer/dont know, dont answer	Wrong answer/dont know, dont answer	Correct answer	Wrong answer/dont know, dont answer	Correct answer	Wrong answer/dont know, dont answer	Correct answer	Wrong answer/dont know, dont answer	Correct answer	Wrong answer/dont know, dont answer	Wrong answer/dont know, dont answer	8	Yes	18	Yes	Male condom		Yes	Male condom		Yes
Female	28	Medicine	1st Course	No	Yes	Internet	Internet	Yes	14	Regular	Correct answer	Correct answer	Correct answer	Correct answer	Wrong answer/dont know, dont answer	Wrong answer/dont know, dont answer	Correct answer	Correct answer	Correct answer	Wrong answer/dont know, dont answer	Correct answer	Wrong answer/dont know, dont answer	Correct answer	Wrong answer/dont know, dont answer	Correct answer	10	Yes	12	Yes	Male condom		Yes	Hormonal contraceptive method		Yes
Female	24	Medicine	6th Course	No	Yes	Family	Internet	No	18	Good	Correct answer	Correct answer	Correct answer	Correct answer	Correct answer	Correct answer	Correct answer	Correct answer	Correct answer	Correct answer	Correct answer	Correct answer	Correct answer	Wrong answer/dont know, dont answer	Correct answer	14	Yes	16	Yes	Male condom		Yes	Hormonal contraceptive method		Yes
Female	25	Medicine	6th Course	No	Yes	Internet	Talks on sexual and reproductive health	Yes	17	Bad	Correct answer	Correct answer	Correct answer	Correct answer	Correct answer	Correct answer	Correct answer	Correct answer	Correct answer	Wrong answer/dont know, dont answer	Wrong answer/dont know, dont answer	Wrong answer/dont know, dont answer	Correct answer	Wrong answer/dont know, dont answer	Correct answer	11	Yes	18	Yes	Male condom		Yes	Male condom		No
Female	23	Medicine	6th Course	Yes	Yes	Healthcare professionals	Talks on sexual and reproductive health	No		Bad	Correct answer	Correct answer	Correct answer	Correct answer	Wrong answer/dont know, dont answer	Wrong answer/dont know, dont answer	Correct answer	Correct answer	Wrong answer/dont know, dont answer	Wrong answer/dont know, dont answer	Correct answer	Correct answer	Correct answer	Wrong answer/dont know, dont answer	Wrong answer/dont know, dont answer	9	Yes	15	Yes	Hormonal contraceptive methods		Yes	Male condom		Yes
Female	24	Medicine	6th Course	No	Yes	Internet	Talks on sexual and reproductive health	No		Good	Correct answer	Correct answer	Correct answer	Correct answer	Wrong answer/dont know, dont answer	Correct answer	Correct answer	Correct answer	Correct answer	Wrong answer/dont know, dont answer	Wrong answer/dont know, dont answer	Correct answer	Correct answer	Wrong answer/dont know, dont answer	Correct answer	11	Yes	19	Yes	Hormonal contraceptive methods		Yes	Hormonal contraceptive method		No
Female	19	Medicine	1st Course	No	No	Internet	Internet	Yes	16	Good	Wrong answer/dont know, dont answer	Wrong answer/dont know, dont answer	Correct answer	Correct answer	Wrong answer/dont know, dont answer	Correct answer	Wrong answer/dont know, dont answer	Wrong answer/dont know, dont answer	Correct answer	Wrong answer/dont know, dont answer	Wrong answer/dont know, dont answer	Wrong answer/dont know, dont answer	Correct answer	Wrong answer/dont know, dont answer	Wrong answer/dont know, dont answer	5	Yes	18	Yes	Male condom		Yes	Male condom		No
Female	19	Medicine	1st Course	No	Yes	Internet	Internet	Yes	14	Bad	Correct answer	Correct answer	Correct answer	Correct answer	Wrong answer/dont know, dont answer	Wrong answer/dont know, dont answer	Wrong answer/dont know, dont answer	Wrong answer/dont know, dont answer	Correct answer	Wrong answer/dont know, dont answer	Wrong answer/dont know, dont answer	Wrong answer/dont know, dont answer	Correct answer	Wrong answer/dont know, dont answer	Wrong answer/dont know, dont answer	6	Yes	15	Yes	Male condom		Yes	Male condom		No
Female	18	Medicine	1st Course	No	No	Friends	Talks on sexual and reproductive health	No		Bad	Correct answer	Correct answer	Correct answer	Correct answer	Wrong answer/dont know, dont answer	Wrong answer/dont know, dont answer	Correct answer	Wrong answer/dont know, dont answer	Correct answer	Wrong answer/dont know, dont answer	Wrong answer/dont know, dont answer	Wrong answer/dont know, dont answer	Wrong answer/dont know, dont answer	Wrong answer/dont know, dont answer	Wrong answer/dont know, dont answer	6	No								No
Male	23	Medicine	6th Course	Yes	Yes	Healthcare professionals	Internet	Yes	13	Good	Correct answer	Correct answer	Correct answer	Wrong answer/dont know, dont answer	Wrong answer/dont know, dont answer	Correct answer	Correct answer	Wrong answer/dont know, dont answer	Correct answer	Wrong answer/dont know, dont answer	Correct answer	Correct answer	Wrong answer/dont know, dont answer	Wrong answer/dont know, dont answer	Wrong answer/dont know, dont answer	8	Yes	18	Yes	Hormonal contraceptive methods		Yes	Hormonal contraceptive method		No
Female	20	Medicine	3rd Course	Yes	No	Friends	Talks on sexual and reproductive health	Yes	16	Regular	Correct answer	Correct answer	Correct answer	Correct answer	Correct answer	Correct answer	Correct answer	Correct answer	Correct answer	Wrong answer/dont know, dont answer	Wrong answer/dont know, dont answer	Correct answer	Correct answer	Wrong answer/dont know, dont answer	Correct answer	12	No								Yes
Female	21	Medicine	3rd Course	Yes	No	Internet	Talks on sexual and reproductive health	Yes	12	Good	Correct answer	Correct answer	Correct answer	Correct answer	Wrong answer/dont know, dont answer	Wrong answer/dont know, dont answer	Correct answer	Wrong answer/dont know, dont answer	Correct answer	Wrong answer/dont know, dont answer	Correct answer	Wrong answer/dont know, dont answer	Correct answer	Wrong answer/dont know, dont answer	Wrong answer/dont know, dont answer	8	No								Yes
Female	20	Medicine	3rd Course	No	No	Internet	Talks on sexual and reproductive health	Yes	14	Bad	Correct answer	Wrong answer/dont know, dont answer	Correct answer	Correct answer	Wrong answer/dont know, dont answer	Correct answer	Correct answer	Wrong answer/dont know, dont answer	Correct answer	Wrong answer/dont know, dont answer	Wrong answer/dont know, dont answer	Wrong answer/dont know, dont answer	Wrong answer/dont know, dont answer	Wrong answer/dont know, dont answer	Wrong answer/dont know, dont answer	6	No								No
Female	25	Medicine	6th Course	No	Yes	Internet	Talks on sexual and reproductive health	No	19	Bad	Correct answer	Correct answer	Correct answer	Correct answer	Correct answer	Correct answer	Correct answer	Correct answer	Correct answer	Wrong answer/dont know, dont answer	Wrong answer/dont know, dont answer	Wrong answer/dont know, dont answer	Wrong answer/dont know, dont answer	Wrong answer/dont know, dont answer	Wrong answer/dont know, dont answer	9	Yes	15	Yes	Male condom		Yes	Hormonal contraceptive method		Yes
Female	19	Medicine	1st Course	No	No	Healthcare professionals	Internet	No		Good	Correct answer	Correct answer	Correct answer	Correct answer	Wrong answer/dont know, dont answer	Wrong answer/dont know, dont answer	Correct answer	Wrong answer/dont know, dont answer	Correct answer	Wrong answer/dont know, dont answer	Correct answer	Correct answer	Wrong answer/dont know, dont answer	Wrong answer/dont know, dont answer	Wrong answer/dont know, dont answer	8	No								No
Male	23	Medicine	1st Course	No	Yes	Internet	Talks on sexual and reproductive health	Yes	12	Regular	Correct answer	Correct answer	Correct answer	Correct answer	Wrong answer/dont know, dont answer	Correct answer	Correct answer	Correct answer	Correct answer	Wrong answer/dont know, dont answer	Wrong answer/dont know, dont answer	Wrong answer/dont know, dont answer	Correct answer	Correct answer	Wrong answer/dont know, dont answer	10	Yes	21	Yes	Male condom		Yes	Hormonal contraceptive method		Yes
Female	22	Medicine	3rd Course	No	Yes	Internet	Talks on sexual and reproductive health	Yes	13	Regular	Correct answer	Correct answer	Correct answer	Correct answer	Wrong answer/dont know, dont answer	Correct answer	Correct answer	Correct answer	Correct answer	Correct answer	Correct answer	Correct answer	Correct answer	Correct answer	Correct answer	14	Yes	16	Yes	Male condom		Yes	Hormonal contraceptive method		Yes
Female	21	Medicine	4th Course	Yes	No	Healthcare professionals	Internet	No		Regular	Correct answer	Correct answer	Correct answer	Correct answer	Correct answer	Correct answer	Correct answer	Correct answer	Correct answer	Wrong answer/dont know, dont answer	Wrong answer/dont know, dont answer	Correct answer	Wrong answer/dont know, dont answer	Wrong answer/dont know, dont answer	Wrong answer/dont know, dont answer	10	Yes	17	No		Improvised sexual intercourse	Yes	Male condom		Yes
Male	27	Medicine	5th Course	Yes	No	Internet	Talks on sexual and reproductive health	Yes	16	Regular	Correct answer	Correct answer	Correct answer	Correct answer	Correct answer	Correct answer	Correct answer	Correct answer	Wrong answer/dont know, dont answer	Wrong answer/dont know, dont answer	Wrong answer/dont know, dont answer	Wrong answer/dont know, dont answer	Wrong answer/dont know, dont answer	Wrong answer/dont know, dont answer	Wrong answer/dont know, dont answer	8	Yes	21	Yes	Male condom		Yes	Male condom		No
Female	23	Medicine	5th Course	No	Yes	Friends	Talks on sexual and reproductive health	No	20	Good	Correct answer	Correct answer	Correct answer	Correct answer	Correct answer	Correct answer	Correct answer	Wrong answer/dont know, dont answer	Correct answer	Wrong answer/dont know, dont answer	Wrong answer/dont know, dont answer	Wrong answer/dont know, dont answer	Correct answer	Wrong answer/dont know, dont answer	Wrong answer/dont know, dont answer	9	Yes	19	No		Improvised sexual intercourse	Yes	Hormonal contraceptive method		No
Female	23	Medicine	5th Course	Yes	Yes	Healthcare professionals	Internet	Yes	15	Regular	Correct answer	Correct answer	Correct answer	Correct answer	Correct answer	Correct answer	Correct answer	Correct answer	Correct answer	Correct answer	Correct answer	Correct answer	Correct answer	Wrong answer/dont know, dont answer	Wrong answer/dont know, dont answer	13	Yes	16	Yes	Male condom		Yes	Hormonal contraceptive method		Yes
Female	23	Medicine	5th Course	No	No	Friends	Talks on sexual and reproductive health	No		Regular	Correct answer	Wrong answer/dont know, dont answer	Wrong answer/dont know, dont answer	Wrong answer/dont know, dont answer	Correct answer	Correct answer	Correct answer	Wrong answer/dont know, dont answer	Correct answer	Wrong answer/dont know, dont answer	Wrong answer/dont know, dont answer	Correct answer	Correct answer	Wrong answer/dont know, dont answer	Correct answer	8	Yes	16	Yes	Male condom		Yes	Male condom		No
Female	19	Medicine	2nd Course	No	No	Internet	Talks on sexual and reproductive health	No		Good	Correct answer	Correct answer	Wrong answer/dont know, dont answer	Wrong answer/dont know, dont answer	Correct answer	Wrong answer/dont know, dont answer	Correct answer	Wrong answer/dont know, dont answer	Correct answer	Wrong answer/dont know, dont answer	Correct answer	Wrong answer/dont know, dont answer	Wrong answer/dont know, dont answer	Wrong answer/dont know, dont answer	Wrong answer/dont know, dont answer	6	No								No
Female	24	Medicine	6th Course	No	Yes	Internet	Talks on sexual and reproductive health	No	18	Bad	Correct answer	Correct answer	Correct answer	Correct answer	Wrong answer/dont know, dont answer	Correct answer	Correct answer	Correct answer	Correct answer	Correct answer	Correct answer	Correct answer	Correct answer	Wrong answer/dont know, dont answer	Correct answer	13	Yes	16	Yes	Male condom		Yes	Hormonal contraceptive method		Yes
Female	19	Medicine	2nd Course	No	No	Internet	Talks on sexual and reproductive health	Yes	15	Bad	Correct answer	Correct answer	Correct answer	Wrong answer/dont know, dont answer	Wrong answer/dont know, dont answer	Wrong answer/dont know, dont answer	Correct answer	Wrong answer/dont know, dont answer	Correct answer	Wrong answer/dont know, dont answer	Wrong answer/dont know, dont answer	Wrong answer/dont know, dont answer	Wrong answer/dont know, dont answer	Wrong answer/dont know, dont answer	Wrong answer/dont know, dont answer	5	No								Yes
Male	22	Medicine	5th Course	Yes	Yes	Friends	Internet	Yes	15	Regular	Correct answer	Correct answer	Correct answer	Correct answer	Wrong answer/dont know, dont answer	Correct answer	Correct answer	Correct answer	Wrong answer/dont know, dont answer	Wrong answer/dont know, dont answer	Wrong answer/dont know, dont answer	Wrong answer/dont know, dont answer	Wrong answer/dont know, dont answer	Wrong answer/dont know, dont answer	Wrong answer/dont know, dont answer	7	Yes	19	Yes	Male condom		Yes	Male condom		No
Female	21	Medicine	2nd Course	No	No	Internet	Talks on sexual and reproductive health	Yes	18	Good	Correct answer	Wrong answer/dont know, dont answer	Wrong answer/dont know, dont answer	Correct answer	Wrong answer/dont know, dont answer	Wrong answer/dont know, dont answer	Correct answer	Wrong answer/dont know, dont answer	Correct answer	Wrong answer/dont know, dont answer	Wrong answer/dont know, dont answer	Wrong answer/dont know, dont answer	Wrong answer/dont know, dont answer	Wrong answer/dont know, dont answer	Wrong answer/dont know, dont answer	4	No								No
Female	21	Medicine	3rd Course	No	Yes	Healthcare professionals	Talks on sexual and reproductive health	Yes	15	Regular	Correct answer	Correct answer	Correct answer	Correct answer	Wrong answer/dont know, dont answer	Correct answer	Correct answer	Correct answer	Correct answer	Correct answer	Wrong answer/dont know, dont answer	Correct answer	Correct answer	Correct answer	Correct answer	13	Yes	13	Yes	Male condom		Yes	Hormonal contraceptive method		No
Female	21	Medicine	3rd Course	Yes	No	Internet	Internet	Yes	15	Good	Correct answer	Wrong answer/dont know, dont answer	Correct answer	Correct answer	Correct answer	Wrong answer/dont know, dont answer	Correct answer	Correct answer	Correct answer	Correct answer	Correct answer	Correct answer	Correct answer	Correct answer	Correct answer	13	Yes	18	No		Improvised sexual intercourse	No		Improvised sexual intercourse	No
Male	19	Medicine	2nd Course	No	No	Internet	Talks on sexual and reproductive health	Yes	15	Bad	Correct answer	Correct answer	Correct answer	Correct answer	Wrong answer/dont know, dont answer	Wrong answer/dont know, dont answer	Wrong answer/dont know, dont answer	Wrong answer/dont know, dont answer	Wrong answer/dont know, dont answer	Wrong answer/dont know, dont answer	Wrong answer/dont know, dont answer	Correct answer	Correct answer	Correct answer	Wrong answer/dont know, dont answer	7	No								No
Female	18	Medicine	1st Course	No	No	Internet	Internet	No		Regular	Correct answer	Correct answer	Correct answer	Correct answer	Wrong answer/dont know, dont answer	Wrong answer/dont know, dont answer	Wrong answer/dont know, dont answer	Wrong answer/dont know, dont answer	Wrong answer/dont know, dont answer	Wrong answer/dont know, dont answer	Wrong answer/dont know, dont answer	Wrong answer/dont know, dont answer	Wrong answer/dont know, dont answer	Wrong answer/dont know, dont answer	Wrong answer/dont know, dont answer	4	No								No
Female	19	Medicine	2nd Course	Yes	No	Internet	Internet	No		Bad	Wrong answer/dont know, dont answer	Wrong answer/dont know, dont answer	Correct answer	Wrong answer/dont know, dont answer	Wrong answer/dont know, dont answer	Wrong answer/dont know, dont answer	Wrong answer/dont know, dont answer	Wrong answer/dont know, dont answer	Wrong answer/dont know, dont answer	Wrong answer/dont know, dont answer	Wrong answer/dont know, dont answer	Wrong answer/dont know, dont answer	Wrong answer/dont know, dont answer	Correct answer	Correct answer	3	No								No
Female	23	Nursing	2nd Course	Yes	Yes	Healthcare professionals	Internet	Yes	19	Good	Correct answer	Correct answer	Correct answer	Correct answer	Wrong answer/dont know, dont answer	Correct answer	Correct answer	Wrong answer/dont know, dont answer	Correct answer	Wrong answer/dont know, dont answer	Wrong answer/dont know, dont answer	Wrong answer/dont know, dont answer	Wrong answer/dont know, dont answer	Wrong answer/dont know, dont answer	Wrong answer/dont know, dont answer	7	Yes	16	Yes	Male condom		Yes	Male condom		No
Female	20	Medicine	2nd Course	No	Yes	Internet	Talks on sexual and reproductive health	No		Bad	Correct answer	Correct answer	Correct answer	Correct answer	Wrong answer/dont know, dont answer	Correct answer	Correct answer	Correct answer	Correct answer	Wrong answer/dont know, dont answer	Wrong answer/dont know, dont answer	Wrong answer/dont know, dont answer	Wrong answer/dont know, dont answer	Wrong answer/dont know, dont answer	Wrong answer/dont know, dont answer	8	No								No
Female	20	Medicine	2nd Course	No	No	Internet	Talks on sexual and reproductive health	Yes	15	Bad	Correct answer	Correct answer	Wrong answer/dont know, dont answer	Correct answer	Wrong answer/dont know, dont answer	Correct answer	Wrong answer/dont know, dont answer	Wrong answer/dont know, dont answer	Correct answer	Wrong answer/dont know, dont answer	Wrong answer/dont know, dont answer	Wrong answer/dont know, dont answer	Wrong answer/dont know, dont answer	Wrong answer/dont know, dont answer	Wrong answer/dont know, dont answer	5	Yes	17	Yes	Male condom		Yes	Male condom		No
Female	20	Medicine	2nd Course	No	No	Friends	Internet	No	19	Regular	Correct answer	Correct answer	Correct answer	Correct answer	Wrong answer/dont know, dont answer	Correct answer	Correct answer	Wrong answer/dont know, dont answer	Correct answer	Correct answer	Wrong answer/dont know, dont answer	Wrong answer/dont know, dont answer	Correct answer	Wrong answer/dont know, dont answer	Wrong answer/dont know, dont answer	9	No								Yes
Female	20	Medicine	2nd Course	No	No	Internet	Internet	No		Good	Correct answer	Correct answer	Correct answer	Correct answer	Wrong answer/dont know, dont answer	Correct answer	Wrong answer/dont know, dont answer	Wrong answer/dont know, dont answer	Wrong answer/dont know, dont answer	Wrong answer/dont know, dont answer	Wrong answer/dont know, dont answer	Wrong answer/dont know, dont answer	Wrong answer/dont know, dont answer	Wrong answer/dont know, dont answer	Wrong answer/dont know, dont answer	5	Yes	19	No		Were not planning to use it	Yes	Male condom		No
Male	20	Medicine	2nd Course	No	No	Friends	TV Campaigns	No	19	Regular	Correct answer	Wrong answer/dont know, dont answer	Correct answer	Correct answer	Wrong answer/dont know, dont answer	Correct answer	Correct answer	Correct answer	Correct answer	Wrong answer/dont know, dont answer	Wrong answer/dont know, dont answer	Wrong answer/dont know, dont answer	Wrong answer/dont know, dont answer	Wrong answer/dont know, dont answer	Wrong answer/dont know, dont answer	7	Yes	18	Yes	Male condom		Yes	Male condom		No
Male	20	Medicine	2nd Course	No	No	Internet	Talks on sexual and reproductive health	Yes	15	Bad	Correct answer	Correct answer	Correct answer	Wrong answer/dont know, dont answer	Wrong answer/dont know, dont answer	Wrong answer/dont know, dont answer	Correct answer	Wrong answer/dont know, dont answer	Wrong answer/dont know, dont answer	Wrong answer/dont know, dont answer	Wrong answer/dont know, dont answer	Wrong answer/dont know, dont answer	Correct answer	Wrong answer/dont know, dont answer	Wrong answer/dont know, dont answer	5	Yes	18	Yes	Male condom		Yes	Male condom		No
Male	25	Medicine	5th Course	Yes	No	Internet	Talks on sexual and reproductive health	Yes	15	Regular	Correct answer	Correct answer	Correct answer	Correct answer	Correct answer	Correct answer	Correct answer	Correct answer	Correct answer	Wrong answer/dont know, dont answer	Correct answer	Correct answer	Correct answer	Correct answer	Correct answer	14	Yes	22	Yes	Male condom		Yes	Male condom		No
Female	23	Medicine	5th Course	Yes	Yes	Internet	Talks on sexual and reproductive health	No	18	Good	Correct answer	Correct answer	Correct answer	Wrong answer/dont know, dont answer	Correct answer	Correct answer	Correct answer	Correct answer	Correct answer	Correct answer	Wrong answer/dont know, dont answer	Correct answer	Correct answer	Correct answer	Correct answer	13	Yes	14	No		Improvised sexual intercourse	No		Were not planning to use it	No
Female	22	Medicine	5th Course	Yes	Yes	Healthcare professionals	TV Campaigns	No	14	Bad	Correct answer	Correct answer	Correct answer	Correct answer	Correct answer	Correct answer	Correct answer	Correct answer	Correct answer	Wrong answer/dont know, dont answer	Correct answer	Wrong answer/dont know, dont answer	Correct answer	Wrong answer/dont know, dont answer	Correct answer	12	Yes	21	Yes	Male condom		Yes	Hormonal contraceptive method		Yes
Female	22	Medicine	4th Course	Yes	Yes	Healthcare professionals	Internet	No	16	Regular	Correct answer	Correct answer	Wrong answer/dont know, dont answer	Wrong answer/dont know, dont answer	Correct answer	Correct answer	Correct answer	Correct answer	Correct answer	Wrong answer/dont know, dont answer	Correct answer	Wrong answer/dont know, dont answer	Correct answer	Wrong answer/dont know, dont answer	Wrong answer/dont know, dont answer	9	Yes	15	Yes	Male condom		Yes	Hormonal contraceptive method		Yes
Male	22	Medicine	5th Course	Yes	No	Internet	Talks on sexual and reproductive health	Yes	13	Bad	Wrong answer/dont know, dont answer	Wrong answer/dont know, dont answer	Correct answer	Wrong answer/dont know, dont answer	Wrong answer/dont know, dont answer	Wrong answer/dont know, dont answer	Wrong answer/dont know, dont answer	Wrong answer/dont know, dont answer	Wrong answer/dont know, dont answer	Wrong answer/dont know, dont answer	Wrong answer/dont know, dont answer	Correct answer	Wrong answer/dont know, dont answer	Wrong answer/dont know, dont answer	Wrong answer/dont know, dont answer	2	No								No
Female	23	Medicine	5th Course	Yes	Yes	Healthcare professionals	Talks on sexual and reproductive health	No		Regular	Correct answer	Wrong answer/dont know, dont answer	Correct answer	Correct answer	Wrong answer/dont know, dont answer	Correct answer	Correct answer	Correct answer	Correct answer	Wrong answer/dont know, dont answer	Correct answer	Wrong answer/dont know, dont answer	Correct answer	Correct answer	Correct answer	11	Yes	18	No		Were not planning to use it	Yes	Male condom		No
Male	22	Medicine	5th Course	Yes	No	Internet	Talks on sexual and reproductive health	Yes	15	Regular	Correct answer	Correct answer	Correct answer	Wrong answer/dont know, dont answer	Wrong answer/dont know, dont answer	Correct answer	Correct answer	Wrong answer/dont know, dont answer	Wrong answer/dont know, dont answer	Wrong answer/dont know, dont answer	Wrong answer/dont know, dont answer	Correct answer	Correct answer	Wrong answer/dont know, dont answer	Wrong answer/dont know, dont answer	7	No								No
Female	24	Medicine	6th Course	Yes	No	Internet	Talks on sexual and reproductive health	Yes	17	Bad	Correct answer	Correct answer	Correct answer	Correct answer	Correct answer	Correct answer	Correct answer	Correct answer	Correct answer	Correct answer	Correct answer	Correct answer	Correct answer	Correct answer	Correct answer	15	Yes	15	Yes	Male condom		Yes	Hormonal contraceptive method		Yes
Female	22	Medicine	5th Course	Yes	Yes	Internet	Talks on sexual and reproductive health	Yes	13	Bad	Correct answer	Correct answer	Correct answer	Wrong answer/dont know, dont answer	Correct answer	Correct answer	Correct answer	Wrong answer/dont know, dont answer	Correct answer	Wrong answer/dont know, dont answer	Wrong answer/dont know, dont answer	Correct answer	Wrong answer/dont know, dont answer	Wrong answer/dont know, dont answer	Wrong answer/dont know, dont answer	8	No								No
Female	18	Medicine	1st Course	No	Yes	Internet	Internet	Yes	14	Regular	Correct answer	Correct answer	Correct answer	Correct answer	Wrong answer/dont know, dont answer	Wrong answer/dont know, dont answer	Correct answer	Wrong answer/dont know, dont answer	Correct answer	Wrong answer/dont know, dont answer	Wrong answer/dont know, dont answer	Wrong answer/dont know, dont answer	Wrong answer/dont know, dont answer	Wrong answer/dont know, dont answer	Wrong answer/dont know, dont answer	6	Yes	15	Yes	Male condom		Yes	Male condom		Yes
Female	23	Medicine	6th Course	Yes	No	Internet	Talks on sexual and reproductive health	Yes	13	Regular	Correct answer	Correct answer	Correct answer	Correct answer	Wrong answer/dont know, dont answer	Correct answer	Correct answer	Correct answer	Correct answer	Correct answer	Correct answer	Correct answer	Correct answer	Wrong answer/dont know, dont answer	Correct answer	13	Yes	21	Yes	Hormonal contraceptive methods		Yes	Hormonal contraceptive method		No
Female	22	Medicine	4th Course	Yes	No	Internet	Talks on sexual and reproductive health	No		Regular	Correct answer	Correct answer	Correct answer	Correct answer	Wrong answer/dont know, dont answer	Correct answer	Correct answer	Correct answer	Correct answer	Wrong answer/dont know, dont answer	Wrong answer/dont know, dont answer	Correct answer	Correct answer	Wrong answer/dont know, dont answer	Wrong answer/dont know, dont answer	10	No								Yes
Male	19	Medicine	2nd Course	Yes	Yes	Internet	Talks on sexual and reproductive health	Yes	15	Bad	Correct answer	Correct answer	Correct answer	Wrong answer/dont know, dont answer	Wrong answer/dont know, dont answer	Wrong answer/dont know, dont answer	Wrong answer/dont know, dont answer	Wrong answer/dont know, dont answer	Correct answer	Wrong answer/dont know, dont answer	Wrong answer/dont know, dont answer	Wrong answer/dont know, dont answer	Wrong answer/dont know, dont answer	Wrong answer/dont know, dont answer	Wrong answer/dont know, dont answer	4	Yes	17	No		Were not planning to use it	No		Reduce pleasure	Yes
Female	23	Medicine	5th Course	Yes	Yes	Healthcare professionals	Internet	No	16	Regular	Correct answer	Correct answer	Correct answer	Correct answer	Correct answer	Correct answer	Correct answer	Correct answer	Correct answer	Wrong answer/dont know, dont answer	Wrong answer/dont know, dont answer	Wrong answer/dont know, dont answer	Correct answer	Wrong answer/dont know, dont answer	Correct answer	11	Yes	19	Yes	Hormonal contraceptive methods		Yes	Male condom		No
Female	25	Medicine	4th Course	Yes	No	Internet	Talks on sexual and reproductive health	No	22	Bad	Correct answer	Correct answer	Wrong answer/dont know, dont answer	Correct answer	Wrong answer/dont know, dont answer	Wrong answer/dont know, dont answer	Correct answer	Correct answer	Correct answer	Correct answer	Correct answer	Correct answer	Correct answer	Wrong answer/dont know, dont answer	Correct answer	11	Yes	18	Yes	Male condom		Yes	Male condom		No
Female	19	Medicine	2nd Course	No	Yes	Friends	Talks on sexual and reproductive health	Yes	17	Bad	Correct answer	Correct answer	Correct answer	Correct answer	Wrong answer/dont know, dont answer	Wrong answer/dont know, dont answer	Correct answer	Correct answer	Wrong answer/dont know, dont answer	Wrong answer/dont know, dont answer	Wrong answer/dont know, dont answer	Wrong answer/dont know, dont answer	Correct answer	Wrong answer/dont know, dont answer	Correct answer	8	Yes	16	Yes	Male condom		Yes	Male condom		No
Female	19	Medicine	2nd Course	No	No	Friends	Talks on sexual and reproductive health	No		Bad	Correct answer	Correct answer	Correct answer	Wrong answer/dont know, dont answer	Wrong answer/dont know, dont answer	Correct answer	Correct answer	Wrong answer/dont know, dont answer	Correct answer	Correct answer	Correct answer	Wrong answer/dont know, dont answer	Correct answer	Wrong answer/dont know, dont answer	Correct answer	10	Yes	15	Yes	Male condom		Yes	Male condom		No
Female	22	Medicine	4th Course	Yes	Yes	Internet	Internet	No		Bad	Correct answer	Correct answer	Correct answer	Wrong answer/dont know, dont answer	Wrong answer/dont know, dont answer	Wrong answer/dont know, dont answer	Correct answer	Wrong answer/dont know, dont answer	Correct answer	Wrong answer/dont know, dont answer	Correct answer	Wrong answer/dont know, dont answer	Wrong answer/dont know, dont answer	Wrong answer/dont know, dont answer	Wrong answer/dont know, dont answer	6	Yes	15	Yes	Male condom		Yes	Male condom		No
Female	22	Medicine	4th Course	No	Yes	Friends	TV Campaigns	No		Good	Correct answer	Wrong answer/dont know, dont answer	Correct answer	Correct answer	Correct answer	Correct answer	Correct answer	Correct answer	Correct answer	Correct answer	Correct answer	Wrong answer/dont know, dont answer	Correct answer	Wrong answer/dont know, dont answer	Correct answer	12	Yes	20	Yes	Male condom		Yes	Male condom		No
Female	25	Medicine	6th Course	No	Yes	Healthcare professionals	Talks on sexual and reproductive health	No		Regular	Correct answer	Correct answer	Correct answer	Correct answer	Wrong answer/dont know, dont answer	Wrong answer/dont know, dont answer	Correct answer	Correct answer	Correct answer	Correct answer	Wrong answer/dont know, dont answer	Correct answer	Correct answer	Wrong answer/dont know, dont answer	Correct answer	11	Yes	23	Yes	Male condom		Yes	Hormonal contraceptive method		No
Female	19	Medicine	2nd Course	No	No	Internet	Internet	No		Regular	Correct answer	Correct answer	Correct answer	Correct answer	Wrong answer/dont know, dont answer	Wrong answer/dont know, dont answer	Wrong answer/dont know, dont answer	Wrong answer/dont know, dont answer	Correct answer	Wrong answer/dont know, dont answer	Wrong answer/dont know, dont answer	Wrong answer/dont know, dont answer	Wrong answer/dont know, dont answer	Wrong answer/dont know, dont answer	Wrong answer/dont know, dont answer	5	No								No
Female	22	Medicine	4th Course	Yes	No	Internet	Talks on sexual and reproductive health	No		Good	Correct answer	Correct answer	Correct answer	Correct answer	Wrong answer/dont know, dont answer	Correct answer	Correct answer	Correct answer	Correct answer	Wrong answer/dont know, dont answer	Correct answer	Correct answer	Correct answer	Wrong answer/dont know, dont answer	Wrong answer/dont know, dont answer	11	No								No
Male	19	Medicine	1st Course	No	Yes	Internet	Talks on sexual and reproductive health	Yes	15	Bad	Correct answer	Correct answer	Correct answer	Correct answer	Wrong answer/dont know, dont answer	Wrong answer/dont know, dont answer	Wrong answer/dont know, dont answer	Correct answer	Correct answer	Wrong answer/dont know, dont answer	Wrong answer/dont know, dont answer	Wrong answer/dont know, dont answer	Wrong answer/dont know, dont answer	Wrong answer/dont know, dont answer	Wrong answer/dont know, dont answer	6	No								No
Male	22	Medicine	5th Course	Yes	No	Internet	Talks on sexual and reproductive health	Yes	11	Bad	Correct answer	Correct answer	Correct answer	Correct answer	Wrong answer/dont know, dont answer	Correct answer	Correct answer	Wrong answer/dont know, dont answer	Wrong answer/dont know, dont answer	Correct answer	Correct answer	Wrong answer/dont know, dont answer	Wrong answer/dont know, dont answer	Correct answer	Correct answer	10	Yes	18	Yes	Male condom		Yes	Male condom		No
Female	22	Medicine	4th Course	No	Yes	Internet	Talks on sexual and reproductive health	Yes		Good	Correct answer	Correct answer	Correct answer	Correct answer	Correct answer	Wrong answer/dont know, dont answer	Correct answer	Correct answer	Correct answer	Correct answer	Correct answer	Correct answer	Wrong answer/dont know, dont answer	Wrong answer/dont know, dont answer	Wrong answer/dont know, dont answer	11	Yes	19	No		Improvised sexual intercourse	No		Improvised sexual intercourse	No
Male	22	Medicine	5th Course	Yes	Yes	Internet	Talks on sexual and reproductive health	Yes	13	Bad	Correct answer	Correct answer	Correct answer	Correct answer	Wrong answer/dont know, dont answer	Wrong answer/dont know, dont answer	Correct answer	Wrong answer/dont know, dont answer	Wrong answer/dont know, dont answer	Wrong answer/dont know, dont answer	Correct answer	Correct answer	Wrong answer/dont know, dont answer	Wrong answer/dont know, dont answer	Wrong answer/dont know, dont answer	7	Yes	19	Yes	Male condom		Yes	Male condom		No
Female	23	Medicine	5th Course	Yes	Yes	Internet	Talks on sexual and reproductive health	Yes	16	Bad	Correct answer	Correct answer	Correct answer	Correct answer	Correct answer	Correct answer	Correct answer	Correct answer	Correct answer	Wrong answer/dont know, dont answer	Correct answer	Correct answer	Correct answer	Wrong answer/dont know, dont answer	Correct answer	13	Yes	15	Yes	Male condom		No		Were not planning to use it	Yes
Female	19	Medicine	2nd Course	No	Yes	Healthcare professionals	TV Campaigns	Yes	15	Good	Correct answer	Correct answer	Correct answer	Wrong answer/dont know, dont answer	Wrong answer/dont know, dont answer	Wrong answer/dont know, dont answer	Correct answer	Correct answer	Correct answer	Correct answer	Correct answer	Correct answer	Wrong answer/dont know, dont answer	Wrong answer/dont know, dont answer	Wrong answer/dont know, dont answer	9	Yes	14	Yes	Male condom		Yes	Hormonal contraceptive method		No
Female	22	Medicine	4th Course	Yes	Yes	Internet	Talks on sexual and reproductive health	No		Bad	Correct answer	Correct answer	Correct answer	Correct answer	Correct answer	Correct answer	Correct answer	Correct answer	Correct answer	Wrong answer/dont know, dont answer	Wrong answer/dont know, dont answer	Correct answer	Correct answer	Correct answer	Wrong answer/dont know, dont answer	12	Yes	17	Yes	Male condom		Yes	Male condom		No
Male	18	Medicine	1st Course	No	Yes	Internet	Talks on sexual and reproductive health	Yes	14	Regular	Correct answer	Correct answer	Correct answer	Correct answer	Wrong answer/dont know, dont answer	Wrong answer/dont know, dont answer	Correct answer	Correct answer	Correct answer	Wrong answer/dont know, dont answer	Wrong answer/dont know, dont answer	Wrong answer/dont know, dont answer	Wrong answer/dont know, dont answer	Wrong answer/dont know, dont answer	Wrong answer/dont know, dont answer	7	Yes	17	Yes	Male condom		Yes	Male condom		No
Male	18	Medicine	1st Course	No	No	Internet	Internet	Yes	15	Regular	Correct answer	Correct answer	Wrong answer/dont know, dont answer	Wrong answer/dont know, dont answer	Wrong answer/dont know, dont answer	Wrong answer/dont know, dont answer	Wrong answer/dont know, dont answer	Wrong answer/dont know, dont answer	Correct answer	Wrong answer/dont know, dont answer	Wrong answer/dont know, dont answer	Wrong answer/dont know, dont answer	Correct answer	Wrong answer/dont know, dont answer	Wrong answer/dont know, dont answer	4	Yes	18	Yes	Male condom		Yes	Male condom		No
Female	22	Medicine	4th Course	No	Yes	Healthcare professionals	Internet	Yes	16	Good	Correct answer	Correct answer	Correct answer	Correct answer	Correct answer	Correct answer	Correct answer	Correct answer	Correct answer	Wrong answer/dont know, dont answer	Correct answer	Wrong answer/dont know, dont answer	Correct answer	Correct answer	Correct answer	13	Yes	18	Yes	Male condom		Yes	Hormonal contraceptive method		No
Female	18	Medicine	1st Course	No	No	Friends	Talks on sexual and reproductive health	Yes	13	Good	Correct answer	Correct answer	Wrong answer/dont know, dont answer	Correct answer	Wrong answer/dont know, dont answer	Correct answer	Wrong answer/dont know, dont answer	Wrong answer/dont know, dont answer	Correct answer	Wrong answer/dont know, dont answer	Wrong answer/dont know, dont answer	Wrong answer/dont know, dont answer	Wrong answer/dont know, dont answer	Wrong answer/dont know, dont answer	Wrong answer/dont know, dont answer	5	No								Yes
Female	21	Medicine	4th Course	Yes	No	Healthcare professionals	Talks on sexual and reproductive health	No		Good	Correct answer	Correct answer	Correct answer	Correct answer	Correct answer	Correct answer	Correct answer	Correct answer	Correct answer	Wrong answer/dont know, dont answer	Wrong answer/dont know, dont answer	Correct answer	Correct answer	Wrong answer/dont know, dont answer	Correct answer	12	No								Yes
Female	19	Medicine	2nd Course	No	No	Friends	Internet	No		Regular	Correct answer	Correct answer	Correct answer	Correct answer	Wrong answer/dont know, dont answer	Wrong answer/dont know, dont answer	Correct answer	Wrong answer/dont know, dont answer	Wrong answer/dont know, dont answer	Wrong answer/dont know, dont answer	Wrong answer/dont know, dont answer	Wrong answer/dont know, dont answer	Wrong answer/dont know, dont answer	Wrong answer/dont know, dont answer	Wrong answer/dont know, dont answer	5	No								No
Male	21	Medicine	4th Course	No	Yes	Healthcare professionals	Talks on sexual and reproductive health	Yes	13	Good	Correct answer	Correct answer	Correct answer	Wrong answer/dont know, dont answer	Wrong answer/dont know, dont answer	Wrong answer/dont know, dont answer	Correct answer	Wrong answer/dont know, dont answer	Correct answer	Wrong answer/dont know, dont answer	Wrong answer/dont know, dont answer	Wrong answer/dont know, dont answer	Wrong answer/dont know, dont answer	Wrong answer/dont know, dont answer	Wrong answer/dont know, dont answer	5	Yes	15	Yes	Male condom		Yes	Male condom		Yes
Female	18	Medicine	1st Course	No	No	Internet	Talks on sexual and reproductive health	No		Regular	Correct answer	Correct answer	Correct answer	Wrong answer/dont know, dont answer	Wrong answer/dont know, dont answer	Wrong answer/dont know, dont answer	Wrong answer/dont know, dont answer	Wrong answer/dont know, dont answer	Wrong answer/dont know, dont answer	Wrong answer/dont know, dont answer	Wrong answer/dont know, dont answer	Wrong answer/dont know, dont answer	Wrong answer/dont know, dont answer	Wrong answer/dont know, dont answer	Wrong answer/dont know, dont answer	3	No								No
Male	19	Medicine	2nd Course	No	Yes	Internet	Internet	No		Bad	Correct answer	Correct answer	Correct answer	Correct answer	Wrong answer/dont know, dont answer	Wrong answer/dont know, dont answer	Correct answer	Wrong answer/dont know, dont answer	Wrong answer/dont know, dont answer	Wrong answer/dont know, dont answer	Wrong answer/dont know, dont answer	Wrong answer/dont know, dont answer	Wrong answer/dont know, dont answer	Wrong answer/dont know, dont answer	Wrong answer/dont know, dont answer	5	No								No
Female	18	Medicine	1st Course	No	No	Family	Internet	Yes	16	Regular	Correct answer	Correct answer	Correct answer	Correct answer	Wrong answer/dont know, dont answer	Wrong answer/dont know, dont answer	Correct answer	Wrong answer/dont know, dont answer	Wrong answer/dont know, dont answer	Wrong answer/dont know, dont answer	Wrong answer/dont know, dont answer	Wrong answer/dont know, dont answer	Wrong answer/dont know, dont answer	Wrong answer/dont know, dont answer	Wrong answer/dont know, dont answer	5	No								No
Male	22	Medicine	4th Course	No	Yes	Healthcare professionals	Internet	Yes	13	Regular	Correct answer	Correct answer	Correct answer	Correct answer	Wrong answer/dont know, dont answer	Correct answer	Correct answer	Wrong answer/dont know, dont answer	Correct answer	Wrong answer/dont know, dont answer	Wrong answer/dont know, dont answer	Wrong answer/dont know, dont answer	Wrong answer/dont know, dont answer	Wrong answer/dont know, dont answer	Wrong answer/dont know, dont answer	7	Yes	19	Yes	Male condom		Yes	Hormonal contraceptive method		No
Female	18	Medicine	1st Course	No	No	Internet	Internet	No		Regular	Correct answer	Correct answer	Correct answer	Correct answer	Wrong answer/dont know, dont answer	Wrong answer/dont know, dont answer	Correct answer	Correct answer	Correct answer	Wrong answer/dont know, dont answer	Wrong answer/dont know, dont answer	Correct answer	Wrong answer/dont know, dont answer	Wrong answer/dont know, dont answer	Wrong answer/dont know, dont answer	8	No								No
Female	21	Medicine	4th Course	No	Yes	Internet	Talks on sexual and reproductive health	No		Regular	Correct answer	Correct answer	Correct answer	Correct answer	Correct answer	Correct answer	Correct answer	Correct answer	Correct answer	Wrong answer/dont know, dont answer	Correct answer	Correct answer	Wrong answer/dont know, dont answer	Wrong answer/dont know, dont answer	Wrong answer/dont know, dont answer	11	Yes	20	Yes	Hormonal contraceptive methods		Yes	Hormonal contraceptive method		No
Female	19	Medicine	2nd Course	Yes	No	Friends	Internet	Yes	17	Regular	Correct answer	Correct answer	Correct answer	Correct answer	Wrong answer/dont know, dont answer	Wrong answer/dont know, dont answer	Correct answer	Wrong answer/dont know, dont answer	Correct answer	Wrong answer/dont know, dont answer	Correct answer	Wrong answer/dont know, dont answer	Correct answer	Wrong answer/dont know, dont answer	Wrong answer/dont know, dont answer	8	No								Yes
Female	19	Medicine	1st Course	No	Yes	Internet	Talks on sexual and reproductive health	No	18	Good	Correct answer	Correct answer	Correct answer	Correct answer	Wrong answer/dont know, dont answer	Correct answer	Correct answer	Correct answer	Correct answer	Wrong answer/dont know, dont answer	Wrong answer/dont know, dont answer	Wrong answer/dont know, dont answer	Wrong answer/dont know, dont answer	Wrong answer/dont know, dont answer	Wrong answer/dont know, dont answer	8	Yes	16	Yes	Male condom		Yes	Hormonal contraceptive method		No
Female	22	Medicine	4th Course	Yes	Yes	Healthcare professionals	Internet	Yes	14	Regular	Correct answer	Correct answer	Correct answer	Wrong answer/dont know, dont answer	Wrong answer/dont know, dont answer	Correct answer	Correct answer	Wrong answer/dont know, dont answer	Correct answer	Wrong answer/dont know, dont answer	Wrong answer/dont know, dont answer	Wrong answer/dont know, dont answer	Correct answer	Correct answer	Correct answer	9	Yes	17	Yes	Male condom		Yes	Withdrawal method		Yes
Female	30	Medicine	4th Course	No	Yes	Internet	Talks on sexual and reproductive health	No		Good	Correct answer	Wrong answer/dont know, dont answer	Correct answer	Wrong answer/dont know, dont answer	Correct answer	Correct answer	Correct answer	Correct answer	Correct answer	Wrong answer/dont know, dont answer	Wrong answer/dont know, dont answer	Wrong answer/dont know, dont answer	Correct answer	Wrong answer/dont know, dont answer	Correct answer	9	Yes	20	Yes	Hormonal contraceptive methods		Yes	Hormonal contraceptive method		No
Female	21	Medicine	4th Course	Yes	No	Internet	Internet	No		Regular	Correct answer	Correct answer	Correct answer	Correct answer	Correct answer	Wrong answer/dont know, dont answer	Correct answer	Correct answer	Correct answer	Wrong answer/dont know, dont answer	Correct answer	Wrong answer/dont know, dont answer	Correct answer	Wrong answer/dont know, dont answer	Correct answer	11	Yes	17	Yes	Male condom		Yes	Male condom		No
Male	19	Medicine	1st Course	No	No	Internet	Talks on sexual and reproductive health	Yes	14	Regular	Correct answer	Correct answer	Correct answer	Correct answer	Wrong answer/dont know, dont answer	Wrong answer/dont know, dont answer	Correct answer	Correct answer	Wrong answer/dont know, dont answer	Wrong answer/dont know, dont answer	Correct answer	Correct answer	Wrong answer/dont know, dont answer	Wrong answer/dont know, dont answer	Wrong answer/dont know, dont answer	8	Yes	16	Yes	Male condom		Yes	Male condom		No
Female	19	Medicine	1st Course	No	No	Internet	Talks on sexual and reproductive health	No		Regular	Correct answer	Wrong answer/dont know, dont answer	Correct answer	Correct answer	Wrong answer/dont know, dont answer	Correct answer	Correct answer	Correct answer	Correct answer	Correct answer	Wrong answer/dont know, dont answer	Correct answer	Wrong answer/dont know, dont answer	Wrong answer/dont know, dont answer	Wrong answer/dont know, dont answer	9	No								No
Female	18	Medicine	1st Course	No	No	Internet	Internet	No		Bad	Correct answer	Wrong answer/dont know, dont answer	Correct answer	Correct answer	Correct answer	Wrong answer/dont know, dont answer	Correct answer	Correct answer	Correct answer	Wrong answer/dont know, dont answer	Wrong answer/dont know, dont answer	Wrong answer/dont know, dont answer	Correct answer	Wrong answer/dont know, dont answer	Wrong answer/dont know, dont answer	8	No								No
Female	19	Medicine	1st Course	No	Yes	Internet	Internet	No		Bad	Correct answer	Correct answer	Correct answer	Correct answer	Wrong answer/dont know, dont answer	Wrong answer/dont know, dont answer	Correct answer	Correct answer	Correct answer	Wrong answer/dont know, dont answer	Correct answer	Wrong answer/dont know, dont answer	Correct answer	Wrong answer/dont know, dont answer	Wrong answer/dont know, dont answer	9	Yes	17	No		Improvised sexual intercourse	Yes	Hormonal contraceptive method		No
Female	19	Medicine	1st Course	No	No	Friends	Talks on sexual and reproductive health	No		Bad	Correct answer	Correct answer	Correct answer	Correct answer	Wrong answer/dont know, dont answer	Wrong answer/dont know, dont answer	Correct answer	Wrong answer/dont know, dont answer	Wrong answer/dont know, dont answer	Wrong answer/dont know, dont answer	Wrong answer/dont know, dont answer	Wrong answer/dont know, dont answer	Wrong answer/dont know, dont answer	Wrong answer/dont know, dont answer	Wrong answer/dont know, dont answer	5	No								No
Female	18	Medicine	1st Course	No	No	Family	Internet	No		Regular	Correct answer	Correct answer	Correct answer	Correct answer	Wrong answer/dont know, dont answer	Correct answer	Correct answer	Correct answer	Wrong answer/dont know, dont answer	Wrong answer/dont know, dont answer	Wrong answer/dont know, dont answer	Wrong answer/dont know, dont answer	Wrong answer/dont know, dont answer	Wrong answer/dont know, dont answer	Wrong answer/dont know, dont answer	7	Yes	16	Yes	Male condom		Yes	Male condom		No
Female	18	Medicine	1st Course	No	No	Family	Talks on sexual and reproductive health	No		Bad	Correct answer	Correct answer	Correct answer	Correct answer	Wrong answer/dont know, dont answer	Correct answer	Correct answer	Wrong answer/dont know, dont answer	Correct answer	Correct answer	Correct answer	Wrong answer/dont know, dont answer	Correct answer	Wrong answer/dont know, dont answer	Correct answer	11	Yes	17	Yes	Male condom		Yes	Male condom		No
Female	19	Medicine	1st Course	No	Yes	Friends	Internet	No		Bad	Correct answer	Correct answer	Correct answer	Correct answer	Wrong answer/dont know, dont answer	Wrong answer/dont know, dont answer	Correct answer	Wrong answer/dont know, dont answer	Wrong answer/dont know, dont answer	Wrong answer/dont know, dont answer	Correct answer	Wrong answer/dont know, dont answer	Wrong answer/dont know, dont answer	Wrong answer/dont know, dont answer	Wrong answer/dont know, dont answer	6	Yes	18	Yes	Male condom		Yes	Male condom		No
Female	18	Medicine	1st Course	No	No	Friends	Internet	Yes	16	Bad	Correct answer	Correct answer	Correct answer	Correct answer	Correct answer	Correct answer	Correct answer	Correct answer	Correct answer	Wrong answer/dont know, dont answer	Wrong answer/dont know, dont answer	Wrong answer/dont know, dont answer	Wrong answer/dont know, dont answer	Wrong answer/dont know, dont answer	Wrong answer/dont know, dont answer	9	Yes	17	Yes	Male condom		Yes	Male condom		Yes
Female	19	Medicine	1st Course	No	No	Internet	Talks on sexual and reproductive health	No	11	Regular	Correct answer	Correct answer	Correct answer	Correct answer	Wrong answer/dont know, dont answer	Wrong answer/dont know, dont answer	Correct answer	Wrong answer/dont know, dont answer	Correct answer	Wrong answer/dont know, dont answer	Wrong answer/dont know, dont answer	Correct answer	Correct answer	Wrong answer/dont know, dont answer	Wrong answer/dont know, dont answer	8	No								No
Female	17	Medicine	1st Course	No	Yes	Internet	Internet	Yes	14	Bad	Correct answer	Correct answer	Correct answer	Correct answer	Correct answer	Wrong answer/dont know, dont answer	Correct answer	Wrong answer/dont know, dont answer	Correct answer	Wrong answer/dont know, dont answer	Wrong answer/dont know, dont answer	Wrong answer/dont know, dont answer	Correct answer	Wrong answer/dont know, dont answer	Wrong answer/dont know, dont answer	8	Yes	18	No		Alcohol consumption	Yes	Male condom		No
Male	19	Medicine	1st Course	No	No	Internet	Internet	Yes	13	Bad	Correct answer	Correct answer	Correct answer	Correct answer	Wrong answer/dont know, dont answer	Wrong answer/dont know, dont answer	Correct answer	Wrong answer/dont know, dont answer	Correct answer	Wrong answer/dont know, dont answer	Correct answer	Correct answer	Correct answer	Wrong answer/dont know, dont answer	Correct answer	10	Yes	18	Yes	Male condom		Yes	Male condom		No
Female	18	Medicine	1st Course	No	Yes	Internet	Talks on sexual and reproductive health	No		Good	Correct answer	Correct answer	Correct answer	Correct answer	Wrong answer/dont know, dont answer	Correct answer	Correct answer	Correct answer	Correct answer	Wrong answer/dont know, dont answer	Wrong answer/dont know, dont answer	Wrong answer/dont know, dont answer	Wrong answer/dont know, dont answer	Wrong answer/dont know, dont answer	Wrong answer/dont know, dont answer	8	Yes	16	Yes	Male condom		Yes	Male condom		No
Male	18	Medicine	1st Course	No	No	Friends	Internet	Yes	15	Good	Correct answer	Correct answer	Correct answer	Correct answer	Wrong answer/dont know, dont answer	Wrong answer/dont know, dont answer	Correct answer	Wrong answer/dont know, dont answer	Wrong answer/dont know, dont answer	Wrong answer/dont know, dont answer	Wrong answer/dont know, dont answer	Wrong answer/dont know, dont answer	Wrong answer/dont know, dont answer	Wrong answer/dont know, dont answer	Wrong answer/dont know, dont answer	5	No								No
Female	18	Medicine	1st Course	No	No	Internet	Talks on sexual and reproductive health	Yes	12	Regular	Wrong answer/dont know, dont answer	Correct answer	Correct answer	Correct answer	Correct answer	Correct answer	Correct answer	Wrong answer/dont know, dont answer	Wrong answer/dont know, dont answer	Wrong answer/dont know, dont answer	Wrong answer/dont know, dont answer	Wrong answer/dont know, dont answer	Correct answer	Wrong answer/dont know, dont answer	Wrong answer/dont know, dont answer	7	No								No
Female	18	Medicine	1st Course	No	No	Friends	Talks on sexual and reproductive health	No		Regular	Correct answer	Correct answer	Correct answer	Wrong answer/dont know, dont answer	Correct answer	Wrong answer/dont know, dont answer	Correct answer	Wrong answer/dont know, dont answer	Wrong answer/dont know, dont answer	Wrong answer/dont know, dont answer	Correct answer	Correct answer	Wrong answer/dont know, dont answer	Wrong answer/dont know, dont answer	Correct answer	8	No								No
Male	19	Medicine	2nd Course	No	Yes	Healthcare professionals	Talks on sexual and reproductive health	Yes	12	Bad	Correct answer	Correct answer	Correct answer	Wrong answer/dont know, dont answer	Wrong answer/dont know, dont answer	Wrong answer/dont know, dont answer	Correct answer	Wrong answer/dont know, dont answer	Wrong answer/dont know, dont answer	Wrong answer/dont know, dont answer	Wrong answer/dont know, dont answer	Wrong answer/dont know, dont answer	Wrong answer/dont know, dont answer	Wrong answer/dont know, dont answer	Wrong answer/dont know, dont answer	4	Yes	15	Yes	Male condom		No		Were not planning to use it	No
Female	18	Medicine	1st Course	No	No	Friends	Internet	No		Regular	Correct answer	Correct answer	Correct answer	Correct answer	Wrong answer/dont know, dont answer	Wrong answer/dont know, dont answer	Wrong answer/dont know, dont answer	Correct answer	Correct answer	Wrong answer/dont know, dont answer	Wrong answer/dont know, dont answer	Correct answer	Wrong answer/dont know, dont answer	Wrong answer/dont know, dont answer	Wrong answer/dont know, dont answer	7	No								No
Female	22	Nursing	3rd Course	Yes	Yes	Healthcare professionals	Internet	Yes	16	Good	Correct answer	Correct answer	Correct answer	Wrong answer/dont know, dont answer	Wrong answer/dont know, dont answer	Correct answer	Correct answer	Wrong answer/dont know, dont answer	Correct answer	Wrong answer/dont know, dont answer	Correct answer	Correct answer	Correct answer	Correct answer	Wrong answer/dont know, dont answer	10	Yes	18	Yes	Male condom		No		Were not planning to use it	No
Male	24	Medicine	5th Course	Yes	Yes	Internet	Talks on sexual and reproductive health	Yes	12	Regular	Wrong answer/dont know, dont answer	Correct answer	Wrong answer/dont know, dont answer	Correct answer	Wrong answer/dont know, dont answer	Wrong answer/dont know, dont answer	Correct answer	Correct answer	Correct answer	Wrong answer/dont know, dont answer	Wrong answer/dont know, dont answer	Wrong answer/dont know, dont answer	Wrong answer/dont know, dont answer	Wrong answer/dont know, dont answer	Correct answer	6	Yes	16	Yes	Male condom		Yes	Male condom		No
Male	22	Medicine	5th Course	Yes	No	Internet	Internet	Yes	14	Good	Correct answer	Correct answer	Correct answer	Correct answer	Wrong answer/dont know, dont answer	Wrong answer/dont know, dont answer	Correct answer	Correct answer	Correct answer	Wrong answer/dont know, dont answer	Correct answer	Wrong answer/dont know, dont answer	Wrong answer/dont know, dont answer	Wrong answer/dont know, dont answer	Wrong answer/dont know, dont answer	8	Yes	17	Yes	Male condom		Yes	Male condom		No
Male	23	Medicine	5th Course	No	Yes	Friends	Internet	Yes	13	Bad	Correct answer	Correct answer	Correct answer	Wrong answer/dont know, dont answer	Wrong answer/dont know, dont answer	Wrong answer/dont know, dont answer	Correct answer	Wrong answer/dont know, dont answer	Correct answer	Wrong answer/dont know, dont answer	Wrong answer/dont know, dont answer	Wrong answer/dont know, dont answer	Correct answer	Wrong answer/dont know, dont answer	Wrong answer/dont know, dont answer	6	Yes	18	No		Improvised sexual intercourse	Yes	Hormonal contraceptive method		No
Male	22	Medicine	5th Course	No	No	Internet	Internet	Yes	13	Regular	Correct answer	Correct answer	Correct answer	Correct answer	Wrong answer/dont know, dont answer	Wrong answer/dont know, dont answer	Correct answer	Correct answer	Correct answer	Correct answer	Wrong answer/dont know, dont answer	Wrong answer/dont know, dont answer	Wrong answer/dont know, dont answer	Wrong answer/dont know, dont answer	Wrong answer/dont know, dont answer	8	No								No
Female	22	Medicine	5th Course	Yes	No	Healthcare professionals	Internet	No	20	Regular	Correct answer	Correct answer	Correct answer	Correct answer	Correct answer	Wrong answer/dont know, dont answer	Correct answer	Correct answer	Correct answer	Wrong answer/dont know, dont answer	Correct answer	Correct answer	Correct answer	Correct answer	Correct answer	13	Yes	17	Yes	Male condom		Yes	Male condom		No
Female	25	Medicine	5th Course	Yes	No	Internet	Talks on sexual and reproductive health	No	20	Good	Correct answer	Correct answer	Correct answer	Wrong answer/dont know, dont answer	Wrong answer/dont know, dont answer	Correct answer	Correct answer	Wrong answer/dont know, dont answer	Correct answer	Wrong answer/dont know, dont answer	Correct answer	Wrong answer/dont know, dont answer	Wrong answer/dont know, dont answer	Wrong answer/dont know, dont answer	Wrong answer/dont know, dont answer	7	No								No
Female	22	Medicine	5th Course	No	No	Internet	Talks on sexual and reproductive health	No		Regular	Correct answer	Correct answer	Correct answer	Correct answer	Correct answer	Wrong answer/dont know, dont answer	Correct answer	Wrong answer/dont know, dont answer	Correct answer	Wrong answer/dont know, dont answer	Wrong answer/dont know, dont answer	Wrong answer/dont know, dont answer	Correct answer	Wrong answer/dont know, dont answer	Wrong answer/dont know, dont answer	8	No								No
Female	20	Nursing	3rd Course	No	Yes	Family	Internet	Yes	16	Bad	Correct answer	Correct answer	Correct answer	Correct answer	Wrong answer/dont know, dont answer	Wrong answer/dont know, dont answer	Correct answer	Wrong answer/dont know, dont answer	Correct answer	Wrong answer/dont know, dont answer	Wrong answer/dont know, dont answer	Wrong answer/dont know, dont answer	Correct answer	Correct answer	Correct answer	9	Yes	17	Yes	Male condom		Yes	Male condom		No
Female	21	Nursing	3rd Course	No	Yes	Healthcare professionals	Internet	No		Regular	Correct answer	Correct answer	Correct answer	Correct answer	Wrong answer/dont know, dont answer	Correct answer	Wrong answer/dont know, dont answer	Correct answer	Correct answer	Wrong answer/dont know, dont answer	Wrong answer/dont know, dont answer	Correct answer	Correct answer	Correct answer	Correct answer	11	Yes	17	Yes	Male condom		Yes	Male condom		No
Male	20	Nursing	3rd Course	Yes	No	Internet	Talks on sexual and reproductive health	Yes	15	Bad	Correct answer	Correct answer	Correct answer	Correct answer	Wrong answer/dont know, dont answer	Correct answer	Correct answer	Wrong answer/dont know, dont answer	Wrong answer/dont know, dont answer	Wrong answer/dont know, dont answer	Correct answer	Correct answer	Correct answer	Correct answer	Wrong answer/dont know, dont answer	10	Yes	17	Yes	Male condom		Yes	Male condom		No
Female	20	Nursing	3rd Course	Yes	No	Healthcare professionals	Internet	Yes		Regular	Correct answer	Correct answer	Wrong answer/dont know, dont answer	Correct answer	Wrong answer/dont know, dont answer	Wrong answer/dont know, dont answer	Correct answer	Wrong answer/dont know, dont answer	Correct answer	Wrong answer/dont know, dont answer	Wrong answer/dont know, dont answer	Wrong answer/dont know, dont answer	Correct answer	Wrong answer/dont know, dont answer	Wrong answer/dont know, dont answer	6	Yes	18	Yes	Male condom		Yes	Male condom		Yes
Female	20	Nursing	3rd Course	Yes	No	Family	Internet	No		Good	Correct answer	Correct answer	Correct answer	Wrong answer/dont know, dont answer	Wrong answer/dont know, dont answer	Correct answer	Correct answer	Wrong answer/dont know, dont answer	Correct answer	Wrong answer/dont know, dont answer	Wrong answer/dont know, dont answer	Wrong answer/dont know, dont answer	Wrong answer/dont know, dont answer	Wrong answer/dont know, dont answer	Correct answer	7	Yes	18	Yes	Male condom		Yes	Male condom		No
Female	20	Nursing	3rd Course	Yes	Yes	Healthcare professionals	Internet	No		Regular	Correct answer	Correct answer	Correct answer	Wrong answer/dont know, dont answer	Correct answer	Correct answer	Correct answer	Wrong answer/dont know, dont answer	Correct answer	Wrong answer/dont know, dont answer	Correct answer	Wrong answer/dont know, dont answer	Correct answer	Correct answer	Wrong answer/dont know, dont answer	10	Yes	15	Yes	Male condom		No		Improvised sexual intercourse	Yes
Female	21	Nursing	3rd Course	No	Yes	Friends	Talks on sexual and reproductive health	Yes	15	Good	Correct answer	Correct answer	Correct answer	Correct answer	Wrong answer/dont know, dont answer	Correct answer	Correct answer	Correct answer	Correct answer	Wrong answer/dont know, dont answer	Correct answer	Correct answer	Correct answer	Correct answer	Correct answer	13	Yes	18	Yes	Male condom		No		Improvised sexual intercourse	No
Female	21	Nursing	3rd Course	Yes	Yes	Friends	Internet	No	20	Good	Correct answer	Correct answer	Wrong answer/dont know, dont answer	Wrong answer/dont know, dont answer	Wrong answer/dont know, dont answer	Correct answer	Correct answer	Correct answer	Correct answer	Wrong answer/dont know, dont answer	Correct answer	Correct answer	Correct answer	Correct answer	Correct answer	11	Yes	18	No		Improvised sexual intercourse	Yes	Hormonal contraceptive method		Yes
Female	21	Nursing	3rd Course	Yes	Yes	Internet	Talks on sexual and reproductive health	No	19	Good	Correct answer	Correct answer	Correct answer	Correct answer	Wrong answer/dont know, dont answer	Correct answer	Correct answer	Correct answer	Correct answer	Wrong answer/dont know, dont answer	Correct answer	Correct answer	Wrong answer/dont know, dont answer	Wrong answer/dont know, dont answer	Correct answer	11	Yes	19	Yes	Male condom		Yes	Male condom		No
Female	20	Nursing	3rd Course	Yes	Yes	Healthcare professionals	Internet	Yes	16	Bad	Correct answer	Correct answer	Correct answer	Correct answer	Wrong answer/dont know, dont answer	Correct answer	Correct answer	Wrong answer/dont know, dont answer	Correct answer	Wrong answer/dont know, dont answer	Wrong answer/dont know, dont answer	Correct answer	Wrong answer/dont know, dont answer	Wrong answer/dont know, dont answer	Wrong answer/dont know, dont answer	8	Yes	17	Yes	Male condom		Yes	Male condom		Yes
Female	23	Nursing	3rd Course	Yes	Yes	Healthcare professionals	Talks on sexual and reproductive health	Yes		Bad	Correct answer	Correct answer	Wrong answer/dont know, dont answer	Wrong answer/dont know, dont answer	Wrong answer/dont know, dont answer	Correct answer	Correct answer	Correct answer	Correct answer	Wrong answer/dont know, dont answer	Wrong answer/dont know, dont answer	Wrong answer/dont know, dont answer	Correct answer	Wrong answer/dont know, dont answer	Correct answer	8	Yes	17	No		Improvised sexual intercourse	No		Were not planning to use it	No
Female	21	Nursing	3rd Course	No	Yes	Healthcare professionals	Internet	Yes	16	Good	Correct answer	Correct answer	Correct answer	Correct answer	Wrong answer/dont know, dont answer	Correct answer	Correct answer	Correct answer	Correct answer	Wrong answer/dont know, dont answer	Wrong answer/dont know, dont answer	Wrong answer/dont know, dont answer	Correct answer	Correct answer	Wrong answer/dont know, dont answer	10	Yes	18	No		Improvised sexual intercourse	Yes	Male condom		No
Female	20	Nursing	3rd Course	Yes	No	Internet	TV Campaigns	Yes	15	Good	Correct answer	Correct answer	Correct answer	Correct answer	Wrong answer/dont know, dont answer	Wrong answer/dont know, dont answer	Wrong answer/dont know, dont answer	Wrong answer/dont know, dont answer	Wrong answer/dont know, dont answer	Wrong answer/dont know, dont answer	Wrong answer/dont know, dont answer	Wrong answer/dont know, dont answer	Correct answer	Wrong answer/dont know, dont answer	Correct answer	6	Yes	17	Yes	Male condom		Yes	Male condom		No
Female	22	Nursing	3rd Course	Yes	Yes	Internet	Talks on sexual and reproductive health	Yes	16	Bad	Correct answer	Correct answer	Correct answer	Correct answer	Wrong answer/dont know, dont answer	Wrong answer/dont know, dont answer	Correct answer	Wrong answer/dont know, dont answer	Correct answer	Wrong answer/dont know, dont answer	Correct answer	Correct answer	Correct answer	Wrong answer/dont know, dont answer	Correct answer	10	Yes	16	Yes	Male condom		No		Were not planning to use it	No
Male	20	Nursing	3rd Course	Yes	No	Internet	Talks on sexual and reproductive health	Yes	11	Good	Correct answer	Correct answer	Wrong answer/dont know, dont answer	Correct answer	Wrong answer/dont know, dont answer	Correct answer	Correct answer	Wrong answer/dont know, dont answer	Correct answer	Wrong answer/dont know, dont answer	Wrong answer/dont know, dont answer	Wrong answer/dont know, dont answer	Correct answer	Wrong answer/dont know, dont answer	Wrong answer/dont know, dont answer	7	Yes	18	No		Improvised sexual intercourse	No		Were not planning to use it	No
Female	20	Nursing	3rd Course	Yes	Yes	Internet	Talks on sexual and reproductive health	No		Bad	Correct answer	Correct answer	Correct answer	Correct answer	Correct answer	Correct answer	Correct answer	Correct answer	Wrong answer/dont know, dont answer	Wrong answer/dont know, dont answer	Correct answer	Correct answer	Correct answer	Correct answer	Correct answer	13	Yes	17	Yes	Male condom		No		Were not planning to use it	Yes
Female	22	Nursing	3rd Course	Yes	Yes	Internet	Talks on sexual and reproductive health	No		Regular	Correct answer	Correct answer	Correct answer	Correct answer	Wrong answer/dont know, dont answer	Correct answer	Correct answer	Correct answer	Correct answer	Wrong answer/dont know, dont answer	Correct answer	Correct answer	Correct answer	Correct answer	Correct answer	13	Yes	14	No		Improvised sexual intercourse	Yes	Male condom		No
Female	20	Nursing	3rd Course	Yes	No	Healthcare professionals	Internet	No		Regular	Wrong answer/dont know, dont answer	Correct answer	Wrong answer/dont know, dont answer	Wrong answer/dont know, dont answer	Wrong answer/dont know, dont answer	Wrong answer/dont know, dont answer	Correct answer	Wrong answer/dont know, dont answer	Wrong answer/dont know, dont answer	Wrong answer/dont know, dont answer	Wrong answer/dont know, dont answer	Wrong answer/dont know, dont answer	Correct answer	Wrong answer/dont know, dont answer	Wrong answer/dont know, dont answer	3	No								No
Female	20	Nursing	3rd Course	Yes	Yes	Healthcare professionals	Internet	No		Bad	Correct answer	Correct answer	Correct answer	Correct answer	Wrong answer/dont know, dont answer	Wrong answer/dont know, dont answer	Correct answer	Wrong answer/dont know, dont answer	Correct answer	Wrong answer/dont know, dont answer	Correct answer	Correct answer	Correct answer	Correct answer	Correct answer	11	Yes	14	Yes	Male condom		Yes	Male condom		No
Female	25	Nursing	3rd Course	No	Yes	Healthcare professionals	Internet	No	20	Regular	Correct answer	Correct answer	Correct answer	Correct answer	Wrong answer/dont know, dont answer	Correct answer	Correct answer	Correct answer	Correct answer	Wrong answer/dont know, dont answer	Wrong answer/dont know, dont answer	Correct answer	Correct answer	Wrong answer/dont know, dont answer	Correct answer	11	Yes	18	Yes	Male condom		Yes	Hormonal contraceptive method		Yes
Female	25	Nursing	3rd Course	No	Yes	Family	Internet	No		Bad	Correct answer	Correct answer	Correct answer	Correct answer	Wrong answer/dont know, dont answer	Wrong answer/dont know, dont answer	Wrong answer/dont know, dont answer	Correct answer	Correct answer	Wrong answer/dont know, dont answer	Correct answer	Correct answer	Correct answer	Wrong answer/dont know, dont answer	Correct answer	10	Yes	16	Yes	Male condom		Yes	Hormonal contraceptive method		Yes
Female	20	Medicine	3rd Course	No	Yes	Friends	Talks on sexual and reproductive health	Yes	18	Good	Correct answer	Correct answer	Correct answer	Wrong answer/dont know, dont answer	Wrong answer/dont know, dont answer	Correct answer	Correct answer	Wrong answer/dont know, dont answer	Correct answer	Wrong answer/dont know, dont answer	Wrong answer/dont know, dont answer	Wrong answer/dont know, dont answer	Correct answer	Correct answer	Correct answer	9	Yes	19	No		Improvised sexual intercourse	Yes	Male condom		No
Female	21	Medicine	3rd Course	No	Yes	Internet	Internet	Yes	16	Good	Correct answer	Correct answer	Correct answer	Correct answer	Correct answer	Wrong answer/dont know, dont answer	Correct answer	Wrong answer/dont know, dont answer	Correct answer	Correct answer	Correct answer	Wrong answer/dont know, dont answer	Correct answer	Wrong answer/dont know, dont answer	Correct answer	11	Yes	16	Yes	Male condom		Yes	Male condom		No
Male	20	Medicine	3rd Course	No	Yes	Friends	Internet	Yes	13	Bad	Correct answer	Correct answer	Wrong answer/dont know, dont answer	Correct answer	Correct answer	Correct answer	Correct answer	Wrong answer/dont know, dont answer	Correct answer	Wrong answer/dont know, dont answer	Wrong answer/dont know, dont answer	Correct answer	Correct answer	Wrong answer/dont know, dont answer	Wrong answer/dont know, dont answer	9	No								No
Female	20	Medicine	3rd Course	Yes	No	Internet	Talks on sexual and reproductive health	No		Regular	Correct answer	Correct answer	Correct answer	Correct answer	Wrong answer/dont know, dont answer	Wrong answer/dont know, dont answer	Correct answer	Correct answer	Correct answer	Wrong answer/dont know, dont answer	Correct answer	Correct answer	Correct answer	Wrong answer/dont know, dont answer	Correct answer	11	Yes	15	Yes	Male condom		Yes	Male condom		No
Female	21	Medicine	3rd Course	Yes	No	Internet	Talks on sexual and reproductive health	No	20	Good	Correct answer	Correct answer	Correct answer	Correct answer	Wrong answer/dont know, dont answer	Wrong answer/dont know, dont answer	Correct answer	Correct answer	Correct answer	Wrong answer/dont know, dont answer	Wrong answer/dont know, dont answer	Wrong answer/dont know, dont answer	Correct answer	Wrong answer/dont know, dont answer	Wrong answer/dont know, dont answer	8	No								No
Female	20	Medicine	3rd Course	Yes	Yes	Internet	Talks on sexual and reproductive health	Yes	14	Good	Correct answer	Correct answer	Correct answer	Correct answer	Wrong answer/dont know, dont answer	Correct answer	Correct answer	Correct answer	Correct answer	Wrong answer/dont know, dont answer	Wrong answer/dont know, dont answer	Correct answer	Wrong answer/dont know, dont answer	Wrong answer/dont know, dont answer	Wrong answer/dont know, dont answer	9	Yes	18	Yes	Male condom		Yes	Hormonal contraceptive method		No
Female	20	Medicine	3rd Course	Yes	No	Internet	Talks on sexual and reproductive health	Yes	18	Bad	Correct answer	Correct answer	Correct answer	Correct answer	Wrong answer/dont know, dont answer	Correct answer	Correct answer	Correct answer	Correct answer	Wrong answer/dont know, dont answer	Wrong answer/dont know, dont answer	Wrong answer/dont know, dont answer	Correct answer	Wrong answer/dont know, dont answer	Wrong answer/dont know, dont answer	9	No								No
Male	20	Medicine	3rd Course	No	Yes	Healthcare professionals	Internet	Yes	15	Regular	Correct answer	Correct answer	Correct answer	Wrong answer/dont know, dont answer	Wrong answer/dont know, dont answer	Wrong answer/dont know, dont answer	Correct answer	Wrong answer/dont know, dont answer	Correct answer	Wrong answer/dont know, dont answer	Correct answer	Wrong answer/dont know, dont answer	Wrong answer/dont know, dont answer	Wrong answer/dont know, dont answer	Correct answer	7	Yes	18	Yes	Male condom		No		Were not planning to use it	No
Male	25	Medicine	5th Course	No	Yes	Internet	Talks on sexual and reproductive health	Yes	13	Bad	Correct answer	Correct answer	Correct answer	Wrong answer/dont know, dont answer	Wrong answer/dont know, dont answer	Correct answer	Correct answer	Wrong answer/dont know, dont answer	Correct answer	Wrong answer/dont know, dont answer	Wrong answer/dont know, dont answer	Wrong answer/dont know, dont answer	Wrong answer/dont know, dont answer	Wrong answer/dont know, dont answer	Wrong answer/dont know, dont answer	6	Yes	19	Yes	Male condom		Yes	Hormonal contraceptive method		No
Female	21	Medicine	3rd Course	No	Yes	Internet	Internet	No		Bad	Correct answer	Correct answer	Correct answer	Wrong answer/dont know, dont answer	Wrong answer/dont know, dont answer	Correct answer	Correct answer	Wrong answer/dont know, dont answer	Correct answer	Wrong answer/dont know, dont answer	Wrong answer/dont know, dont answer	Wrong answer/dont know, dont answer	Wrong answer/dont know, dont answer	Wrong answer/dont know, dont answer	Wrong answer/dont know, dont answer	6	Yes	17	Yes	Male condom		Yes	Male condom		Yes
Female	20	Medicine	3rd Course	No	No	Internet	Internet	No		Regular	Correct answer	Correct answer	Correct answer	Wrong answer/dont know, dont answer	Wrong answer/dont know, dont answer	Correct answer	Correct answer	Correct answer	Wrong answer/dont know, dont answer	Wrong answer/dont know, dont answer	Wrong answer/dont know, dont answer	Wrong answer/dont know, dont answer	Wrong answer/dont know, dont answer	Wrong answer/dont know, dont answer	Wrong answer/dont know, dont answer	6	No								No
Female	20	Medicine	3rd Course	Yes	No	Internet	Internet	No		Good	Correct answer	Wrong answer/dont know, dont answer	Correct answer	Correct answer	Wrong answer/dont know, dont answer	Wrong answer/dont know, dont answer	Correct answer	Wrong answer/dont know, dont answer	Wrong answer/dont know, dont answer	Wrong answer/dont know, dont answer	Wrong answer/dont know, dont answer	Correct answer	Wrong answer/dont know, dont answer	Wrong answer/dont know, dont answer	Wrong answer/dont know, dont answer	5	No								No
Female	23	Medicine	6th Course	No	No	Internet	Talks on sexual and reproductive health	Yes	15	Bad	Correct answer	Correct answer	Correct answer	Correct answer	Correct answer	Correct answer	Correct answer	Wrong answer/dont know, dont answer	Correct answer	Wrong answer/dont know, dont answer	Wrong answer/dont know, dont answer	Wrong answer/dont know, dont answer	Wrong answer/dont know, dont answer	Wrong answer/dont know, dont answer	Wrong answer/dont know, dont answer	8	Yes	16	Yes	Male condom		Yes	Male condom		No
Male	22	Medicine	3rd Course	No	No	Healthcare professionals	Talks on sexual and reproductive health	Yes	13	Good	Correct answer	Correct answer	Correct answer	Correct answer	Correct answer	Correct answer	Correct answer	Wrong answer/dont know, dont answer	Correct answer	Wrong answer/dont know, dont answer	Wrong answer/dont know, dont answer	Correct answer	Wrong answer/dont know, dont answer	Wrong answer/dont know, dont answer	Wrong answer/dont know, dont answer	9	Yes	18	Yes	Male condom		Yes	Male condom		No
Female	24	Medicine	6th Course	No	Yes	Friends	Talks on sexual and reproductive health	No		Bad	Correct answer	Correct answer	Correct answer	Correct answer	Wrong answer/dont know, dont answer	Wrong answer/dont know, dont answer	Correct answer	Wrong answer/dont know, dont answer	Wrong answer/dont know, dont answer	Wrong answer/dont know, dont answer	Wrong answer/dont know, dont answer	Wrong answer/dont know, dont answer	Correct answer	Wrong answer/dont know, dont answer	Correct answer	7	Yes	17	Yes	Male condom		Yes	Hormonal contraceptive method		No
Female	22	Medicine	6th Course	No	No	Friends	Talks on sexual and reproductive health	No		Bad	Correct answer	Correct answer	Correct answer	Wrong answer/dont know, dont answer	Correct answer	Wrong answer/dont know, dont answer	Correct answer	Correct answer	Correct answer	Wrong answer/dont know, dont answer	Wrong answer/dont know, dont answer	Correct answer	Wrong answer/dont know, dont answer	Wrong answer/dont know, dont answer	Wrong answer/dont know, dont answer	8	No								No
Male	25	Medicine	6th Course	No	Yes	Internet	Talks on sexual and reproductive health	Yes	13	Regular	Correct answer	Correct answer	Wrong answer/dont know, dont answer	Correct answer	Correct answer	Correct answer	Correct answer	Wrong answer/dont know, dont answer	Correct answer	Wrong answer/dont know, dont answer	Correct answer	Correct answer	Wrong answer/dont know, dont answer	Wrong answer/dont know, dont answer	Wrong answer/dont know, dont answer	9	Yes	16	No		Improvised sexual intercourse	No		Were not planning to use it	Yes
Female	24	Medicine	6th Course	No	Yes	Healthcare professionals	Internet	No		Good	Correct answer	Correct answer	Correct answer	Correct answer	Correct answer	Wrong answer/dont know, dont answer	Correct answer	Correct answer	Correct answer	Wrong answer/dont know, dont answer	Correct answer	Correct answer	Wrong answer/dont know, dont answer	Wrong answer/dont know, dont answer	Wrong answer/dont know, dont answer	10	Yes	21	Yes	Male condom		Yes	Male condom		Yes
Female	22	Medicine	5th Course	Yes	Yes	Internet	Talks on sexual and reproductive health	No		Bad	Correct answer	Correct answer	Correct answer	Wrong answer/dont know, dont answer	Correct answer	Wrong answer/dont know, dont answer	Correct answer	Wrong answer/dont know, dont answer	Correct answer	Wrong answer/dont know, dont answer	Correct answer	Correct answer	Correct answer	Correct answer	Correct answer	11	Yes	18	Yes	Male condom		Yes	Male condom		No
Female	20	Medicine	3rd Course	No	No	Internet	Talks on sexual and reproductive health	No	18	Regular	Correct answer	Correct answer	Correct answer	Correct answer	Wrong answer/dont know, dont answer	Correct answer	Correct answer	Correct answer	Correct answer	Wrong answer/dont know, dont answer	Correct answer	Correct answer	Wrong answer/dont know, dont answer	Wrong answer/dont know, dont answer	Wrong answer/dont know, dont answer	10	No								No
Male	21	Medicine	3rd Course	No	Yes	Internet	Internet	Yes	15	Good	Correct answer	Correct answer	Wrong answer/dont know, dont answer	Wrong answer/dont know, dont answer	Wrong answer/dont know, dont answer	Wrong answer/dont know, dont answer	Correct answer	Wrong answer/dont know, dont answer	Wrong answer/dont know, dont answer	Wrong answer/dont know, dont answer	Wrong answer/dont know, dont answer	Wrong answer/dont know, dont answer	Wrong answer/dont know, dont answer	Wrong answer/dont know, dont answer	Wrong answer/dont know, dont answer	3	Yes	19	Yes	Male condom		No		Improvised sexual intercourse	No
Female	20	Medicine	3rd Course	No	Yes	Internet	Talks on sexual and reproductive health	No		Regular	Correct answer	Correct answer	Correct answer	Correct answer	Wrong answer/dont know, dont answer	Wrong answer/dont know, dont answer	Correct answer	Wrong answer/dont know, dont answer	Wrong answer/dont know, dont answer	Wrong answer/dont know, dont answer	Wrong answer/dont know, dont answer	Wrong answer/dont know, dont answer	Wrong answer/dont know, dont answer	Wrong answer/dont know, dont answer	Wrong answer/dont know, dont answer	5	No								No
Female	21	Medicine	3rd Course	No	Yes	Internet	Internet	Yes	15	Bad	Correct answer	Correct answer	Correct answer	Correct answer	Wrong answer/dont know, dont answer	Wrong answer/dont know, dont answer	Correct answer	Wrong answer/dont know, dont answer	Correct answer	Wrong answer/dont know, dont answer	Correct answer	Correct answer	Wrong answer/dont know, dont answer	Wrong answer/dont know, dont answer	Wrong answer/dont know, dont answer	8	No								Yes
Female	20	Medicine	3rd Course	Yes	Yes	Internet	Talks on sexual and reproductive health	No		Good	Correct answer	Correct answer	Correct answer	Correct answer	Correct answer	Correct answer	Correct answer	Wrong answer/dont know, dont answer	Correct answer	Wrong answer/dont know, dont answer	Wrong answer/dont know, dont answer	Wrong answer/dont know, dont answer	Wrong answer/dont know, dont answer	Wrong answer/dont know, dont answer	Wrong answer/dont know, dont answer	8	No								No
Female	20	Medicine	3rd Course	No	Yes	Internet	Internet	Yes	17	Regular	Correct answer	Correct answer	Correct answer	Correct answer	Wrong answer/dont know, dont answer	Correct answer	Wrong answer/dont know, dont answer	Correct answer	Correct answer	Wrong answer/dont know, dont answer	Wrong answer/dont know, dont answer	Wrong answer/dont know, dont answer	Wrong answer/dont know, dont answer	Wrong answer/dont know, dont answer	Wrong answer/dont know, dont answer	7	Yes	15	Yes	Male condom		Yes	Male condom		Yes
Female	21	Medicine	3rd Course	No	Yes	Friends	Internet	Yes	15	Regular	Correct answer	Correct answer	Correct answer	Correct answer	Correct answer	Wrong answer/dont know, dont answer	Correct answer	Wrong answer/dont know, dont answer	Correct answer	Wrong answer/dont know, dont answer	Correct answer	Wrong answer/dont know, dont answer	Wrong answer/dont know, dont answer	Wrong answer/dont know, dont answer	Wrong answer/dont know, dont answer	8	Yes	16	Yes	Male condom		No		Reduce pleasure	No
Female	22	Medicine	3rd Course	No	Yes	Healthcare professionals	Internet	Yes	14	Regular	Correct answer	Correct answer	Correct answer	Correct answer	Wrong answer/dont know, dont answer	Correct answer	Correct answer	Correct answer	Correct answer	Wrong answer/dont know, dont answer	Wrong answer/dont know, dont answer	Correct answer	Correct answer	Correct answer	Correct answer	12	Yes	16	Yes	Male condom		Yes	Hormonal contraceptive method		Yes
Female	25	Medicine	6th Course	No	Yes	Healthcare professionals	Internet	No		Bad	Correct answer	Correct answer	Wrong answer/dont know, dont answer	Correct answer	Wrong answer/dont know, dont answer	Correct answer	Correct answer	Correct answer	Correct answer	Correct answer	Correct answer	Wrong answer/dont know, dont answer	Correct answer	Wrong answer/dont know, dont answer	Wrong answer/dont know, dont answer	10	Yes	22	Yes	Male condom		No		Were not planning to use it	Yes
Female	24	Medicine	6th Course	No	Yes	Healthcare professionals	Internet	Yes	14	Good	Correct answer	Correct answer	Correct answer	Correct answer	Wrong answer/dont know, dont answer	Correct answer	Correct answer	Wrong answer/dont know, dont answer	Correct answer	Correct answer	Correct answer	Correct answer	Wrong answer/dont know, dont answer	Wrong answer/dont know, dont answer	Wrong answer/dont know, dont answer	10	Yes	22	Yes	Male condom		Yes	Male condom		No
Female	23	Medicine	6th Course	No	No	Internet	Talks on sexual and reproductive health	No		Good	Correct answer	Correct answer	Correct answer	Correct answer	Wrong answer/dont know, dont answer	Correct answer	Correct answer	Wrong answer/dont know, dont answer	Correct answer	Wrong answer/dont know, dont answer	Correct answer	Wrong answer/dont know, dont answer	Wrong answer/dont know, dont answer	Wrong answer/dont know, dont answer	Wrong answer/dont know, dont answer	8	Yes	20	Yes	Male condom		Yes	Male condom		No
Male	23	Medicine	6th Course	No	No	Internet	Talks on sexual and reproductive health	Yes	14	Bad	Correct answer	Correct answer	Correct answer	Wrong answer/dont know, dont answer	Wrong answer/dont know, dont answer	Correct answer	Correct answer	Correct answer	Correct answer	Wrong answer/dont know, dont answer	Wrong answer/dont know, dont answer	Wrong answer/dont know, dont answer	Correct answer	Wrong answer/dont know, dont answer	Correct answer	9	Yes	21	Yes	Male condom		Yes	Male condom		Yes
Female	23	Medicine	6th Course	Yes	No	Healthcare professionals	Talks on sexual and reproductive health	Yes	17	Bad	Correct answer	Correct answer	Correct answer	Correct answer	Wrong answer/dont know, dont answer	Correct answer	Correct answer	Correct answer	Correct answer	Wrong answer/dont know, dont answer	Correct answer	Wrong answer/dont know, dont answer	Wrong answer/dont know, dont answer	Wrong answer/dont know, dont answer	Wrong answer/dont know, dont answer	9	No								Yes
Female	24	Medicine	6th Course	Yes	Yes	Internet	Talks on sexual and reproductive health	No		Regular	Correct answer	Correct answer	Correct answer	Correct answer	Wrong answer/dont know, dont answer	Correct answer	Correct answer	Correct answer	Correct answer	Wrong answer/dont know, dont answer	Wrong answer/dont know, dont answer	Wrong answer/dont know, dont answer	Wrong answer/dont know, dont answer	Wrong answer/dont know, dont answer	Wrong answer/dont know, dont answer	8	Yes	15	Yes	Male condom		Yes	Hormonal contraceptive method		No
Female	24	Medicine	6th Course	Yes	Yes	Internet	Talks on sexual and reproductive health	No	15	Bad	Correct answer	Correct answer	Correct answer	Wrong answer/dont know, dont answer	Wrong answer/dont know, dont answer	Correct answer	Correct answer	Correct answer	Correct answer	Wrong answer/dont know, dont answer	Correct answer	Correct answer	Correct answer	Correct answer	Correct answer	12	Yes	16	Yes	Male condom		Yes	Male condom		Yes
Female	24	Medicine	6th Course	Yes	No	Friends	Talks on sexual and reproductive health	Yes	17	Bad	Correct answer	Correct answer	Correct answer	Correct answer	Wrong answer/dont know, dont answer	Correct answer	Correct answer	Correct answer	Correct answer	Correct answer	Correct answer	Correct answer	Correct answer	Wrong answer/dont know, dont answer	Correct answer	13	Yes	17	Yes	Male condom		Yes	Male condom		No
Male	23	Medicine	6th Course	Yes	Yes	Internet	Talks on sexual and reproductive health	Yes	15	Good	Correct answer	Correct answer	Correct answer	Correct answer	Wrong answer/dont know, dont answer	Correct answer	Correct answer	Correct answer	Correct answer	Wrong answer/dont know, dont answer	Correct answer	Correct answer	Wrong answer/dont know, dont answer	Wrong answer/dont know, dont answer	Wrong answer/dont know, dont answer	10	Yes	18	Yes	Male condom		No		I have a permanent partner	Yes
Female	23	Medicine	6th Course	Yes	Yes	Friends	Talks on sexual and reproductive health	No		Bad	Correct answer	Correct answer	Correct answer	Wrong answer/dont know, dont answer	Wrong answer/dont know, dont answer	Correct answer	Correct answer	Correct answer	Correct answer	Correct answer	Correct answer	Correct answer	Correct answer	Correct answer	Correct answer	13	Yes	16	Yes	Male condom		Yes	Male condom		Yes
Female	21	Medicine	4th Course	Yes	Yes	Internet	Talks on sexual and reproductive health	No	21	Good	Correct answer	Correct answer	Correct answer	Correct answer	Correct answer	Correct answer	Correct answer	Correct answer	Correct answer	Wrong answer/dont know, dont answer	Wrong answer/dont know, dont answer	Correct answer	Wrong answer/dont know, dont answer	Wrong answer/dont know, dont answer	Wrong answer/dont know, dont answer	10	Yes	18	Yes	Hormonal contraceptive methods		Yes	Hormonal contraceptive method		No
Female	23	Medicine	6th Course	No	No	Internet	Talks on sexual and reproductive health	No		Good	Correct answer	Correct answer	Correct answer	Correct answer	Wrong answer/dont know, dont answer	Correct answer	Correct answer	Correct answer	Correct answer	Wrong answer/dont know, dont answer	Correct answer	Wrong answer/dont know, dont answer	Correct answer	Wrong answer/dont know, dont answer	Wrong answer/dont know, dont answer	10	Yes	21	No		Improvised sexual intercourse	Yes	Male condom		Yes
Female	18	Medicine	1st Course	No	Yes	Healthcare professionals	Internet	No		Good	Correct answer	Correct answer	Correct answer	Wrong answer/dont know, dont answer	Wrong answer/dont know, dont answer	Correct answer	Correct answer	Wrong answer/dont know, dont answer	Wrong answer/dont know, dont answer	Wrong answer/dont know, dont answer	Wrong answer/dont know, dont answer	Wrong answer/dont know, dont answer	Correct answer	Correct answer	Correct answer	8	Yes	16	Yes	Male condom		Yes	Male condom		No
Female	18	Medicine	1st Course	No	No	Internet	Talks on sexual and reproductive health	No		Good	Correct answer	Correct answer	Correct answer	Correct answer	Wrong answer/dont know, dont answer	Wrong answer/dont know, dont answer	Wrong answer/dont know, dont answer	Correct answer	Correct answer	Wrong answer/dont know, dont answer	Wrong answer/dont know, dont answer	Wrong answer/dont know, dont answer	Wrong answer/dont know, dont answer	Wrong answer/dont know, dont answer	Wrong answer/dont know, dont answer	6	Yes	18	Yes	Male condom		Yes	Male condom		No
Female	24	Medicine	6th Course	No	Yes	Friends	Talks on sexual and reproductive health	No		Good	Correct answer	Wrong answer/dont know, dont answer	Correct answer	Correct answer	Correct answer	Correct answer	Correct answer	Wrong answer/dont know, dont answer	Correct answer	Correct answer	Wrong answer/dont know, dont answer	Correct answer	Correct answer	Wrong answer/dont know, dont answer	Correct answer	11	Yes	18	Yes	Male condom		Yes	Male condom		No
Male	22	Medicine	5th Course	No	No	Internet	Talks on sexual and reproductive health	Yes	14	Regular	Correct answer	Correct answer	Correct answer	Wrong answer/dont know, dont answer	Wrong answer/dont know, dont answer	Correct answer	Correct answer	Wrong answer/dont know, dont answer	Correct answer	Wrong answer/dont know, dont answer	Wrong answer/dont know, dont answer	Wrong answer/dont know, dont answer	Wrong answer/dont know, dont answer	Wrong answer/dont know, dont answer	Wrong answer/dont know, dont answer	6	Yes	17	Yes	Male condom		No		Improvised sexual intercourse	No
Female	23	Medicine	6th Course	Yes	Yes	Healthcare professionals	Talks on sexual and reproductive health	Yes	14	Regular	Correct answer	Correct answer	Correct answer	Correct answer	Correct answer	Correct answer	Correct answer	Correct answer	Correct answer	Wrong answer/dont know, dont answer	Wrong answer/dont know, dont answer	Correct answer	Wrong answer/dont know, dont answer	Wrong answer/dont know, dont answer	Correct answer	11	Yes	14	Yes	Male condom		No		Were not planning to use it	Yes
Female	23	Medicine	6th Course	No	Yes	Healthcare professionals	Talks on sexual and reproductive health	No		Regular	Correct answer	Correct answer	Correct answer	Correct answer	Wrong answer/dont know, dont answer	Wrong answer/dont know, dont answer	Correct answer	Correct answer	Correct answer	Correct answer	Wrong answer/dont know, dont answer	Correct answer	Correct answer	Correct answer	Correct answer	12	Yes	23	Yes	Hormonal contraceptive methods		Yes	Hormonal contraceptive method		Yes
Male	19	Medicine	1st Course	No	No	Friends	Internet	Yes	13	Regular	Correct answer	Correct answer	Correct answer	Correct answer	Wrong answer/dont know, dont answer	Wrong answer/dont know, dont answer	Correct answer	Wrong answer/dont know, dont answer	Correct answer	Wrong answer/dont know, dont answer	Wrong answer/dont know, dont answer	Wrong answer/dont know, dont answer	Wrong answer/dont know, dont answer	Wrong answer/dont know, dont answer	Wrong answer/dont know, dont answer	6	Yes	17	Yes	Male condom		Yes	Male condom		No
Female	23	Medicine	6th Course	Yes	Yes	Healthcare professionals	Talks on sexual and reproductive health	No		Regular	Correct answer	Correct answer	Correct answer	Wrong answer/dont know, dont answer	Correct answer	Correct answer	Correct answer	Correct answer	Correct answer	Correct answer	Correct answer	Correct answer	Correct answer	Correct answer	Correct answer	14	Yes	17	Yes	Male condom		Yes	Hormonal contraceptive method		Yes
Female	23	Medicine	6th Course	Yes	No	Internet	Talks on sexual and reproductive health	No		Good	Correct answer	Correct answer	Correct answer	Correct answer	Wrong answer/dont know, dont answer	Correct answer	Correct answer	Correct answer	Correct answer	Wrong answer/dont know, dont answer	Correct answer	Correct answer	Correct answer	Wrong answer/dont know, dont answer	Wrong answer/dont know, dont answer	11	No								Yes
Female	23	Medicine	6th Course	Yes	Yes	Internet	Talks on sexual and reproductive health	Yes	15	Good	Correct answer	Correct answer	Correct answer	Wrong answer/dont know, dont answer	Wrong answer/dont know, dont answer	Correct answer	Correct answer	Correct answer	Correct answer	Correct answer	Correct answer	Correct answer	Correct answer	Wrong answer/dont know, dont answer	Correct answer	12	Yes	23	Yes	Hormonal contraceptive methods		Yes	Hormonal contraceptive method		Yes
Female	25	Medicine	6th Course	Yes	Yes	Friends	Internet	Yes	17	Good	Correct answer	Correct answer	Correct answer	Correct answer	Wrong answer/dont know, dont answer	Correct answer	Correct answer	Correct answer	Correct answer	Wrong answer/dont know, dont answer	Wrong answer/dont know, dont answer	Wrong answer/dont know, dont answer	Correct answer	Wrong answer/dont know, dont answer	Wrong answer/dont know, dont answer	9	Yes	17	No		Improvised sexual intercourse	Yes	Male condom		No
Female	23	Medicine	6th Course	Yes	No	Internet	Talks on sexual and reproductive health	Yes	12	Regular	Correct answer	Correct answer	Correct answer	Correct answer	Correct answer	Wrong answer/dont know, dont answer	Correct answer	Correct answer	Correct answer	Wrong answer/dont know, dont answer	Correct answer	Wrong answer/dont know, dont answer	Wrong answer/dont know, dont answer	Wrong answer/dont know, dont answer	Wrong answer/dont know, dont answer	9	No								Yes
Female	23	Medicine	6th Course	Yes	Yes	Internet	Talks on sexual and reproductive health	Yes	17	Regular	Correct answer	Correct answer	Correct answer	Correct answer	Wrong answer/dont know, dont answer	Correct answer	Correct answer	Correct answer	Correct answer	Wrong answer/dont know, dont answer	Correct answer	Correct answer	Wrong answer/dont know, dont answer	Wrong answer/dont know, dont answer	Wrong answer/dont know, dont answer	10	No								Yes
Female	23	Medicine	6th Course	Yes	Yes	Internet	Talks on sexual and reproductive health	Yes	16	Bad	Correct answer	Correct answer	Correct answer	Correct answer	Correct answer	Correct answer	Correct answer	Correct answer	Correct answer	Wrong answer/dont know, dont answer	Correct answer	Correct answer	Wrong answer/dont know, dont answer	Wrong answer/dont know, dont answer	Wrong answer/dont know, dont answer	11	Yes	18	Yes	Male condom		Yes	Hormonal contraceptive method		Yes
Female	24	Medicine	6th Course	Yes	Yes	Internet	Talks on sexual and reproductive health	Yes	16	Regular	Correct answer	Correct answer	Correct answer	Correct answer	Correct answer	Correct answer	Correct answer	Correct answer	Correct answer	Correct answer	Correct answer	Correct answer	Correct answer	Correct answer	Correct answer	15	Yes	17	Yes	Male condom		Yes	Hormonal contraceptive method		Yes
Female	24	Medicine	6th Course	Yes	Yes	Internet	Talks on sexual and reproductive health	No	24	Regular	Correct answer	Correct answer	Correct answer	Correct answer	Wrong answer/dont know, dont answer	Wrong answer/dont know, dont answer	Correct answer	Wrong answer/dont know, dont answer	Correct answer	Wrong answer/dont know, dont answer	Wrong answer/dont know, dont answer	Correct answer	Correct answer	Wrong answer/dont know, dont answer	Correct answer	9	Yes	18	Yes	Male condom		Yes	Male condom		No
Female	18	Medicine	1st Course	No	No	Friends	Internet	Yes	17	Good	Correct answer	Correct answer	Correct answer	Wrong answer/dont know, dont answer	Wrong answer/dont know, dont answer	Correct answer	Correct answer	Wrong answer/dont know, dont answer	Wrong answer/dont know, dont answer	Wrong answer/dont know, dont answer	Wrong answer/dont know, dont answer	Wrong answer/dont know, dont answer	Wrong answer/dont know, dont answer	Wrong answer/dont know, dont answer	Wrong answer/dont know, dont answer	5	No								No
Female	18	Medicine	1st Course	No	No	Friends	Talks on sexual and reproductive health	Yes	18	Good	Correct answer	Correct answer	Wrong answer/dont know, dont answer	Wrong answer/dont know, dont answer	Wrong answer/dont know, dont answer	Wrong answer/dont know, dont answer	Correct answer	Wrong answer/dont know, dont answer	Wrong answer/dont know, dont answer	Wrong answer/dont know, dont answer	Wrong answer/dont know, dont answer	Wrong answer/dont know, dont answer	Correct answer	Wrong answer/dont know, dont answer	Correct answer	5	No								No
Female	18	Medicine	1st Course	No	Yes	Healthcare professionals	Internet	Yes	17	Good	Correct answer	Correct answer	Correct answer	Correct answer	Wrong answer/dont know, dont answer	Correct answer	Correct answer	Wrong answer/dont know, dont answer	Correct answer	Wrong answer/dont know, dont answer	Wrong answer/dont know, dont answer	Wrong answer/dont know, dont answer	Wrong answer/dont know, dont answer	Wrong answer/dont know, dont answer	Wrong answer/dont know, dont answer	7	Yes	15	Yes	Hormonal contraceptive methods		Yes	Hormonal contraceptive method		Yes
Female	23	Medicine	6th Course	No	No	Internet	Talks on sexual and reproductive health	No		Bad	Correct answer	Correct answer	Wrong answer/dont know, dont answer	Correct answer	Wrong answer/dont know, dont answer	Correct answer	Correct answer	Wrong answer/dont know, dont answer	Correct answer	Correct answer	Correct answer	Correct answer	Correct answer	Wrong answer/dont know, dont answer	Correct answer	11	Yes	21	Yes	Male condom		Yes	Male condom		Yes
Female	18	Medicine	1st Course	No	No	Internet	Talks on sexual and reproductive health	No		Regular	Wrong answer/dont know, dont answer	Correct answer	Correct answer	Correct answer	Wrong answer/dont know, dont answer	Correct answer	Correct answer	Wrong answer/dont know, dont answer	Correct answer	Wrong answer/dont know, dont answer	Wrong answer/dont know, dont answer	Correct answer	Wrong answer/dont know, dont answer	Wrong answer/dont know, dont answer	Wrong answer/dont know, dont answer	7	No								No
Female	23	Medicine	5th Course	Yes	No	Healthcare professionals	Internet	No		Bad	Correct answer	Correct answer	Wrong answer/dont know, dont answer	Correct answer	Wrong answer/dont know, dont answer	Wrong answer/dont know, dont answer	Correct answer	Correct answer	Correct answer	Correct answer	Correct answer	Correct answer	Wrong answer/dont know, dont answer	Wrong answer/dont know, dont answer	Correct answer	10	No								No
Female	23	Medicine	6th Course	No	No	Friends	Internet	No		Regular	Correct answer	Correct answer	Correct answer	Correct answer	Wrong answer/dont know, dont answer	Wrong answer/dont know, dont answer	Correct answer	Correct answer	Correct answer	Wrong answer/dont know, dont answer	Correct answer	Correct answer	Correct answer	Wrong answer/dont know, dont answer	Correct answer	11	Yes	21	No		Improvised sexual intercourse	Yes	Male condom		No
Female	19	Medicine	1st Course	No	Yes	Friends	Internet	No		Good	Correct answer	Correct answer	Correct answer	Correct answer	Wrong answer/dont know, dont answer	Wrong answer/dont know, dont answer	Wrong answer/dont know, dont answer	Correct answer	Correct answer	Wrong answer/dont know, dont answer	Correct answer	Correct answer	Wrong answer/dont know, dont answer	Wrong answer/dont know, dont answer	Wrong answer/dont know, dont answer	8	Yes	16	Yes	Male condom		Yes	Male condom		No
Female	18	Medicine	1st Course	No	No	Friends	Talks on sexual and reproductive health	No		Good	Correct answer	Correct answer	Wrong answer/dont know, dont answer	Correct answer	Correct answer	Wrong answer/dont know, dont answer	Correct answer	Wrong answer/dont know, dont answer	Correct answer	Wrong answer/dont know, dont answer	Wrong answer/dont know, dont answer	Wrong answer/dont know, dont answer	Correct answer	Wrong answer/dont know, dont answer	Wrong answer/dont know, dont answer	7	No								No
Female	21	Medicine	1st Course	No	No	Friends	Talks on sexual and reproductive health	No	19	Good	Correct answer	Correct answer	Correct answer	Correct answer	Correct answer	Correct answer	Correct answer	Wrong answer/dont know, dont answer	Correct answer	Wrong answer/dont know, dont answer	Wrong answer/dont know, dont answer	Wrong answer/dont know, dont answer	Correct answer	Wrong answer/dont know, dont answer	Correct answer	10	No								No
Male	18	Medicine	1st Course	No	No	Internet	Talks on sexual and reproductive health	Yes	16	Bad	Correct answer	Wrong answer/dont know, dont answer	Wrong answer/dont know, dont answer	Wrong answer/dont know, dont answer	Wrong answer/dont know, dont answer	Wrong answer/dont know, dont answer	Correct answer	Wrong answer/dont know, dont answer	Wrong answer/dont know, dont answer	Wrong answer/dont know, dont answer	Correct answer	Correct answer	Wrong answer/dont know, dont answer	Wrong answer/dont know, dont answer	Wrong answer/dont know, dont answer	4	No								No
Female	18	Medicine	1st Course	No	Yes	Healthcare professionals	Internet	No		Regular	Correct answer	Correct answer	Correct answer	Correct answer	Correct answer	Wrong answer/dont know, dont answer	Correct answer	Correct answer	Correct answer	Wrong answer/dont know, dont answer	Correct answer	Correct answer	Wrong answer/dont know, dont answer	Wrong answer/dont know, dont answer	Wrong answer/dont know, dont answer	10	Yes	18	Yes	Hormonal contraceptive methods		Yes	Hormonal contraceptive method		Yes
Female	23	Medicine	6th Course	No	No	Internet	TV Campaigns	No		Bad	Correct answer	Wrong answer/dont know, dont answer	Wrong answer/dont know, dont answer	Correct answer	Correct answer	Correct answer	Correct answer	Correct answer	Wrong answer/dont know, dont answer	Correct answer	Correct answer	Correct answer	Wrong answer/dont know, dont answer	Wrong answer/dont know, dont answer	Wrong answer/dont know, dont answer	9	No								No
Female	18	Medicine	1st Course	No	No	Internet	Internet	No		Regular	Correct answer	Correct answer	Correct answer	Correct answer	Wrong answer/dont know, dont answer	Wrong answer/dont know, dont answer	Wrong answer/dont know, dont answer	Wrong answer/dont know, dont answer	Wrong answer/dont know, dont answer	Wrong answer/dont know, dont answer	Wrong answer/dont know, dont answer	Wrong answer/dont know, dont answer	Wrong answer/dont know, dont answer	Wrong answer/dont know, dont answer	Wrong answer/dont know, dont answer	4	No								No
Female	18	Medicine	1st Course	No	No	Friends	Internet	Yes	12	Good	Correct answer	Correct answer	Wrong answer/dont know, dont answer	Correct answer	Wrong answer/dont know, dont answer	Correct answer	Correct answer	Correct answer	Correct answer	Wrong answer/dont know, dont answer	Correct answer	Correct answer	Correct answer	Correct answer	Correct answer	12	Yes	17	Yes	Male condom		Yes	Male condom		Yes
Male	18	Medicine	1st Course	No	No	Healthcare professionals	Talks on sexual and reproductive health	Yes	15	Good	Correct answer	Correct answer	Correct answer	Correct answer	Wrong answer/dont know, dont answer	Wrong answer/dont know, dont answer	Correct answer	Wrong answer/dont know, dont answer	Correct answer	Wrong answer/dont know, dont answer	Wrong answer/dont know, dont answer	Wrong answer/dont know, dont answer	Wrong answer/dont know, dont answer	Wrong answer/dont know, dont answer	Wrong answer/dont know, dont answer	6	No								No
Female	19	Medicine	1st Course	No	No	Healthcare professionals	Talks on sexual and reproductive health	No		Bad	Correct answer	Correct answer	Wrong answer/dont know, dont answer	Correct answer	Wrong answer/dont know, dont answer	Wrong answer/dont know, dont answer	Wrong answer/dont know, dont answer	Wrong answer/dont know, dont answer	Wrong answer/dont know, dont answer	Wrong answer/dont know, dont answer	Wrong answer/dont know, dont answer	Wrong answer/dont know, dont answer	Correct answer	Wrong answer/dont know, dont answer	Wrong answer/dont know, dont answer	4	No								No
Female	18	Medicine	1st Course	No	No	Family	Internet	No		Bad	Correct answer	Correct answer	Correct answer	Correct answer	Wrong answer/dont know, dont answer	Wrong answer/dont know, dont answer	Correct answer	Wrong answer/dont know, dont answer	Wrong answer/dont know, dont answer	Wrong answer/dont know, dont answer	Correct answer	Correct answer	Correct answer	Correct answer	Correct answer	10	No								No
Female	20	Medicine	3rd Course	No	No	Friends	Internet	No		Good	Correct answer	Correct answer	Correct answer	Correct answer	Wrong answer/dont know, dont answer	Correct answer	Wrong answer/dont know, dont answer	Wrong answer/dont know, dont answer	Correct answer	Wrong answer/dont know, dont answer	Wrong answer/dont know, dont answer	Correct answer	Wrong answer/dont know, dont answer	Wrong answer/dont know, dont answer	Correct answer	8	No								Yes
Female	23	Medicine	6th Course	Yes	No	Healthcare professionals	Talks on sexual and reproductive health	Yes	14	Regular	Correct answer	Correct answer	Correct answer	Correct answer	Correct answer	Correct answer	Correct answer	Correct answer	Correct answer	Wrong answer/dont know, dont answer	Wrong answer/dont know, dont answer	Correct answer	Wrong answer/dont know, dont answer	Wrong answer/dont know, dont answer	Wrong answer/dont know, dont answer	10	Yes	18	Yes	Male condom		Yes	Male condom		No
Male	23	Medicine	6th Course	Yes	Yes	Internet	Talks on sexual and reproductive health	Yes	12	Regular	Correct answer	Correct answer	Correct answer	Correct answer	Wrong answer/dont know, dont answer	Correct answer	Correct answer	Correct answer	Correct answer	Wrong answer/dont know, dont answer	Correct answer	Wrong answer/dont know, dont answer	Wrong answer/dont know, dont answer	Wrong answer/dont know, dont answer	Wrong answer/dont know, dont answer	9	Yes	19	Yes	Male condom		Yes	Male condom		No
Female	24	Medicine	6th Course	No	Yes	Healthcare professionals	Talks on sexual and reproductive health	Yes	14	Good	Correct answer	Correct answer	Correct answer	Correct answer	Correct answer	Correct answer	Correct answer	Correct answer	Correct answer	Correct answer	Correct answer	Correct answer	Wrong answer/dont know, dont answer	Wrong answer/dont know, dont answer	Wrong answer/dont know, dont answer	12	Yes	17	Yes	Male condom		Yes	Male condom		No
Female	24	Medicine	6th Course	Yes	No	Healthcare professionals	Talks on sexual and reproductive health	Yes	15	Good	Correct answer	Correct answer	Correct answer	Correct answer	Correct answer	Correct answer	Correct answer	Wrong answer/dont know, dont answer	Correct answer	Wrong answer/dont know, dont answer	Correct answer	Correct answer	Correct answer	Wrong answer/dont know, dont answer	Wrong answer/dont know, dont answer	11	Yes	18	Yes	Male condom		Yes	Male condom		Yes
Female	24	Medicine	6th Course	Yes	No	Internet	Talks on sexual and reproductive health	Yes	15	Good	Correct answer	Correct answer	Correct answer	Correct answer	Correct answer	Correct answer	Correct answer	Correct answer	Correct answer	Correct answer	Correct answer	Correct answer	Correct answer	Wrong answer/dont know, dont answer	Correct answer	14	Yes	19	Yes	Hormonal contraceptive methods		Yes	Male condom		Yes
Male	22	Medicine	5th Course	No	Yes	Internet	Talks on sexual and reproductive health	Yes	14	Regular	Correct answer	Correct answer	Correct answer	Correct answer	Correct answer	Correct answer	Correct answer	Correct answer	Correct answer	Wrong answer/dont know, dont answer	Wrong answer/dont know, dont answer	Correct answer	Correct answer	Wrong answer/dont know, dont answer	Correct answer	12	Yes	16	No		Improvised sexual intercourse	Yes	Hormonal contraceptive method		No
Female	22	Medicine	5th Course	Yes	Yes	Friends	Internet	Yes	13	Bad	Correct answer	Correct answer	Correct answer	Correct answer	Wrong answer/dont know, dont answer	Wrong answer/dont know, dont answer	Correct answer	Wrong answer/dont know, dont answer	Correct answer	Wrong answer/dont know, dont answer	Wrong answer/dont know, dont answer	Correct answer	Wrong answer/dont know, dont answer	Wrong answer/dont know, dont answer	Wrong answer/dont know, dont answer	7	No								No
Female	22	Medicine	5th Course	Yes	No	Healthcare professionals	Internet	No		Regular	Correct answer	Correct answer	Wrong answer/dont know, dont answer	Wrong answer/dont know, dont answer	Correct answer	Correct answer	Correct answer	Correct answer	Correct answer	Correct answer	Correct answer	Correct answer	Wrong answer/dont know, dont answer	Wrong answer/dont know, dont answer	Correct answer	11	No								Yes
Female	25	Medicine	6th Course	Yes	Yes	Friends	Internet	No		Regular	Correct answer	Correct answer	Wrong answer/dont know, dont answer	Correct answer	Wrong answer/dont know, dont answer	Correct answer	Correct answer	Wrong answer/dont know, dont answer	Correct answer	Correct answer	Correct answer	Correct answer	Correct answer	Correct answer	Correct answer	12	Yes	19	No		Improvised sexual intercourse	No		Improvised sexual intercourse	No
Female	23	Medicine	5th Course	Yes	Yes	Friends	Internet	No		Regular	Correct answer	Correct answer	Wrong answer/dont know, dont answer	Correct answer	Wrong answer/dont know, dont answer	Correct answer	Correct answer	Correct answer	Correct answer	Correct answer	Correct answer	Correct answer	Wrong answer/dont know, dont answer	Wrong answer/dont know, dont answer	Wrong answer/dont know, dont answer	10	No								Yes
Female	22	Medicine	5th Course	Yes	No	Internet	Internet	No		Good	Correct answer	Correct answer	Correct answer	Correct answer	Correct answer	Correct answer	Correct answer	Correct answer	Correct answer	Correct answer	Correct answer	Correct answer	Correct answer	Wrong answer/dont know, dont answer	Correct answer	14	Yes	18	Yes	Male condom		Yes	Male condom		Yes
Female	23	Medicine	5th Course	Yes	Yes	Family	Internet	No		Regular	Correct answer	Correct answer	Wrong answer/dont know, dont answer	Wrong answer/dont know, dont answer	Wrong answer/dont know, dont answer	Correct answer	Correct answer	Wrong answer/dont know, dont answer	Correct answer	Wrong answer/dont know, dont answer	Correct answer	Correct answer	Correct answer	Wrong answer/dont know, dont answer	Wrong answer/dont know, dont answer	8	No								Yes
Female	23	Medicine	5th Course	Yes	Yes	Friends	Internet	No		Regular	Correct answer	Correct answer	Correct answer	Correct answer	Wrong answer/dont know, dont answer	Correct answer	Correct answer	Wrong answer/dont know, dont answer	Correct answer	Wrong answer/dont know, dont answer	Correct answer	Wrong answer/dont know, dont answer	Correct answer	Correct answer	Correct answer	11	Yes	17	Yes	Male condom		Yes	Male condom		No
Female	21	Medicine	4th Course	No	Yes	Internet	Talks on sexual and reproductive health	No		Regular	Correct answer	Correct answer	Correct answer	Wrong answer/dont know, dont answer	Correct answer	Correct answer	Correct answer	Wrong answer/dont know, dont answer	Wrong answer/dont know, dont answer	Wrong answer/dont know, dont answer	Wrong answer/dont know, dont answer	Wrong answer/dont know, dont answer	Wrong answer/dont know, dont answer	Wrong answer/dont know, dont answer	Correct answer	7	Yes	20	Yes	Male condom		Yes	Male condom		No
Female	21	Medicine	4th Course	No	Yes	Internet	Talks on sexual and reproductive health	Yes	13	Regular	Correct answer	Correct answer	Correct answer	Correct answer	Wrong answer/dont know, dont answer	Correct answer	Correct answer	Wrong answer/dont know, dont answer	Correct answer	Correct answer	Correct answer	Correct answer	Wrong answer/dont know, dont answer	Wrong answer/dont know, dont answer	Wrong answer/dont know, dont answer	10	Yes	19	Yes	Male condom		Yes	Male condom		No
Male	22	Medicine	5th Course	Yes	No	Internet	Internet	Yes	13	Good	Correct answer	Correct answer	Correct answer	Wrong answer/dont know, dont answer	Correct answer	Correct answer	Wrong answer/dont know, dont answer	Wrong answer/dont know, dont answer	Correct answer	Wrong answer/dont know, dont answer	Correct answer	Correct answer	Correct answer	Wrong answer/dont know, dont answer	Wrong answer/dont know, dont answer	9	Yes	20	Yes	Male condom		Yes	Male condom		No
Male	24	Medicine	4th Course	Yes	No	Healthcare professionals	Internet	Yes	16	Good	Correct answer	Correct answer	Correct answer	Correct answer	Correct answer	Correct answer	Correct answer	Correct answer	Correct answer	Wrong answer/dont know, dont answer	Wrong answer/dont know, dont answer	Wrong answer/dont know, dont answer	Correct answer	Wrong answer/dont know, dont answer	Wrong answer/dont know, dont answer	10	Yes	17	Yes	Male condom		Yes	Male condom		Yes
Female	22	Medicine	5th Course	Yes	No	Internet	Talks on sexual and reproductive health	Yes	14	Regular	Correct answer	Correct answer	Wrong answer/dont know, dont answer	Correct answer	Correct answer	Correct answer	Correct answer	Correct answer	Correct answer	Wrong answer/dont know, dont answer	Correct answer	Correct answer	Correct answer	Wrong answer/dont know, dont answer	Wrong answer/dont know, dont answer	11	Yes	17	Yes	Male condom		Yes	Male condom		Yes
Female	23	Medicine	4th Course	No	No	Internet	Talks on sexual and reproductive health	No		Good	Correct answer	Correct answer	Correct answer	Wrong answer/dont know, dont answer	Correct answer	Correct answer	Correct answer	Wrong answer/dont know, dont answer	Correct answer	Correct answer	Correct answer	Correct answer	Correct answer	Correct answer	Correct answer	13	Yes	18	Yes	Male condom		Yes	Male condom		No
Female	23	Medicine	5th Course	Yes	Yes	Internet	Talks on sexual and reproductive health	Yes	16	Good	Correct answer	Correct answer	Correct answer	Wrong answer/dont know, dont answer	Wrong answer/dont know, dont answer	Correct answer	Correct answer	Wrong answer/dont know, dont answer	Wrong answer/dont know, dont answer	Wrong answer/dont know, dont answer	Correct answer	Correct answer	Correct answer	Wrong answer/dont know, dont answer	Wrong answer/dont know, dont answer	8	Yes	17	Yes	Male condom		Yes	Male condom		Yes
Female	21	Medicine	4th Course	No	Yes	Healthcare professionals	Talks on sexual and reproductive health	Yes	14	Bad	Correct answer	Correct answer	Correct answer	Correct answer	Correct answer	Correct answer	Correct answer	Wrong answer/dont know, dont answer	Correct answer	Wrong answer/dont know, dont answer	Wrong answer/dont know, dont answer	Correct answer	Wrong answer/dont know, dont answer	Wrong answer/dont know, dont answer	Wrong answer/dont know, dont answer	9	Yes	15	Yes	Male condom		Yes	Male condom		No
Female	23	Medicine	5th Course	No	Yes	Internet	Talks on sexual and reproductive health	No	20	Bad	Correct answer	Correct answer	Correct answer	Correct answer	Wrong answer/dont know, dont answer	Correct answer	Correct answer	Wrong answer/dont know, dont answer	Correct answer	Wrong answer/dont know, dont answer	Wrong answer/dont know, dont answer	Wrong answer/dont know, dont answer	Correct answer	Wrong answer/dont know, dont answer	Correct answer	9	Yes	17	Yes	Male condom		Yes	Hormonal contraceptive method		No
Female	22	Medicine	5th Course	No	Yes	Friends	Talks on sexual and reproductive health	No		Bad	Correct answer	Correct answer	Correct answer	Correct answer	Correct answer	Correct answer	Correct answer	Correct answer	Correct answer	Wrong answer/dont know, dont answer	Correct answer	Correct answer	Correct answer	Correct answer	Wrong answer/dont know, dont answer	13	Yes	19	Yes	Male condom		Yes	Hormonal contraceptive method		No
Male	23	Medicine	5th Course	No	No	Friends	Internet	Yes	15	Bad	Wrong answer/dont know, dont answer	Correct answer	Correct answer	Wrong answer/dont know, dont answer	Wrong answer/dont know, dont answer	Wrong answer/dont know, dont answer	Correct answer	Wrong answer/dont know, dont answer	Correct answer	Wrong answer/dont know, dont answer	Wrong answer/dont know, dont answer	Wrong answer/dont know, dont answer	Wrong answer/dont know, dont answer	Wrong answer/dont know, dont answer	Wrong answer/dont know, dont answer	4	Yes	20	Yes	Male condom		Yes	Male condom		Yes
Female	22	Medicine	5th Course	Yes	No	Healthcare professionals	Talks on sexual and reproductive health	Yes	13	Regular	Correct answer	Correct answer	Correct answer	Wrong answer/dont know, dont answer	Wrong answer/dont know, dont answer	Correct answer	Correct answer	Correct answer	Correct answer	Wrong answer/dont know, dont answer	Correct answer	Correct answer	Correct answer	Wrong answer/dont know, dont answer	Wrong answer/dont know, dont answer	10	Yes	18	Yes	Male condom		Yes	Hormonal contraceptive method		Yes
Female	23	Medicine	5th Course	Yes	No	Internet	Talks on sexual and reproductive health	Yes	14	Regular	Correct answer	Correct answer	Correct answer	Wrong answer/dont know, dont answer	Wrong answer/dont know, dont answer	Correct answer	Correct answer	Correct answer	Correct answer	Correct answer	Correct answer	Correct answer	Correct answer	Wrong answer/dont know, dont answer	Wrong answer/dont know, dont answer	11	Yes	19	Yes	Male condom		Yes	Male condom		No
Female	22	Medicine	5th Course	Yes	No	Friends	Internet	No		Regular	Correct answer	Correct answer	Correct answer	Correct answer	Correct answer	Wrong answer/dont know, dont answer	Correct answer	Correct answer	Correct answer	Wrong answer/dont know, dont answer	Correct answer	Correct answer	Correct answer	Correct answer	Wrong answer/dont know, dont answer	12	Yes	16	Yes	Male condom		Yes	Male condom		Yes
Female	22	Medicine	5th Course	Yes	No	Internet	Talks on sexual and reproductive health	Yes	18	Good	Correct answer	Correct answer	Correct answer	Correct answer	Wrong answer/dont know, dont answer	Correct answer	Correct answer	Correct answer	Correct answer	Correct answer	Correct answer	Correct answer	Correct answer	Correct answer	Correct answer	14	Yes	17	Yes	Male condom		No		Improvised sexual intercourse	Yes
Female	22	Medicine	5th Course	Yes	Yes	Internet	Talks on sexual and reproductive health	No	17	Regular	Correct answer	Correct answer	Correct answer	Correct answer	Correct answer	Wrong answer/dont know, dont answer	Correct answer	Wrong answer/dont know, dont answer	Correct answer	Wrong answer/dont know, dont answer	Correct answer	Wrong answer/dont know, dont answer	Correct answer	Correct answer	Wrong answer/dont know, dont answer	10	Yes	15	Yes	Male condom		Yes	Male condom		Yes
Male	22	Medicine	5th Course	Yes	Yes	Healthcare professionals	Talks on sexual and reproductive health	Yes	16	Bad	Correct answer	Correct answer	Correct answer	Correct answer	Correct answer	Correct answer	Correct answer	Correct answer	Correct answer	Correct answer	Correct answer	Correct answer	Correct answer	Wrong answer/dont know, dont answer	Correct answer	14	Yes	19	Yes	Male condom		Yes	Male condom		No
Male	23	Medicine	5th Course	No	No	Internet	Talks on sexual and reproductive health	Yes	14	Regular	Correct answer	Correct answer	Wrong answer/dont know, dont answer	Correct answer	Wrong answer/dont know, dont answer	Correct answer	Correct answer	Wrong answer/dont know, dont answer	Wrong answer/dont know, dont answer	Wrong answer/dont know, dont answer	Correct answer	Correct answer	Wrong answer/dont know, dont answer	Wrong answer/dont know, dont answer	Wrong answer/dont know, dont answer	7	Yes	20	Yes	Male condom		Yes	Male condom		No
Female	23	Medicine	5th Course	Yes	Yes	Healthcare professionals	Talks on sexual and reproductive health	No		Good	Correct answer	Correct answer	Correct answer	Wrong answer/dont know, dont answer	Correct answer	Correct answer	Correct answer	Correct answer	Correct answer	Correct answer	Correct answer	Correct answer	Correct answer	Correct answer	Correct answer	14	Yes	15	Yes	Male condom		Yes	Hormonal contraceptive method		No
Male	22	Medicine	5th Course	Yes	Yes	Friends	Internet	No		Good	Correct answer	Correct answer	Wrong answer/dont know, dont answer	Correct answer	Wrong answer/dont know, dont answer	Wrong answer/dont know, dont answer	Correct answer	Wrong answer/dont know, dont answer	Correct answer	Wrong answer/dont know, dont answer	Correct answer	Correct answer	Wrong answer/dont know, dont answer	Wrong answer/dont know, dont answer	Correct answer	8	No								No
Female	22	Medicine	5th Course	No	No	Healthcare professionals	Talks on sexual and reproductive health	No		Regular	Correct answer	Correct answer	Correct answer	Correct answer	Wrong answer/dont know, dont answer	Wrong answer/dont know, dont answer	Wrong answer/dont know, dont answer	Wrong answer/dont know, dont answer	Wrong answer/dont know, dont answer	Wrong answer/dont know, dont answer	Wrong answer/dont know, dont answer	Wrong answer/dont know, dont answer	Correct answer	Wrong answer/dont know, dont answer	Wrong answer/dont know, dont answer	5	Yes	20	Yes	Male condom		Yes	Male condom		Yes
Female	21	Medicine	5th Course	Yes	Yes	Healthcare professionals	Talks on sexual and reproductive health	No		Bad	Correct answer	Correct answer	Correct answer	Correct answer	Correct answer	Correct answer	Correct answer	Correct answer	Correct answer	Wrong answer/dont know, dont answer	Correct answer	Correct answer	Wrong answer/dont know, dont answer	Wrong answer/dont know, dont answer	Correct answer	12	Yes	15	Yes	Male condom		Yes	Hormonal contraceptive method		No
Female	22	Medicine	5th Course	Yes	No	Healthcare professionals	Talks on sexual and reproductive health	No		Good	Correct answer	Correct answer	Wrong answer/dont know, dont answer	Correct answer	Wrong answer/dont know, dont answer	Correct answer	Correct answer	Wrong answer/dont know, dont answer	Correct answer	Wrong answer/dont know, dont answer	Wrong answer/dont know, dont answer	Wrong answer/dont know, dont answer	Wrong answer/dont know, dont answer	Wrong answer/dont know, dont answer	Correct answer	7	No								No
Male	23	Medicine	5th Course	Yes	Yes	Healthcare professionals	Internet	Yes	15	Bad	Correct answer	Correct answer	Correct answer	Wrong answer/dont know, dont answer	Correct answer	Correct answer	Correct answer	Correct answer	Correct answer	Correct answer	Wrong answer/dont know, dont answer	Correct answer	Correct answer	Correct answer	Correct answer	13	Yes	15	Yes	Male condom		Yes	Male condom		No
Female	23	Medicine	5th Course	Yes	Yes	Friends	Internet	No		Bad	Correct answer	Correct answer	Correct answer	Correct answer	Wrong answer/dont know, dont answer	Correct answer	Correct answer	Correct answer	Correct answer	Correct answer	Wrong answer/dont know, dont answer	Wrong answer/dont know, dont answer	Correct answer	Wrong answer/dont know, dont answer	Wrong answer/dont know, dont answer	10	Yes	17	Yes	Male condom		Yes	Hormonal contraceptive method		No
Female	21	Medicine	5th Course	Yes	Yes	Internet	Internet	No		Good	Correct answer	Correct answer	Correct answer	Correct answer	Correct answer	Correct answer	Correct answer	Correct answer	Correct answer	Correct answer	Correct answer	Correct answer	Correct answer	Wrong answer/dont know, dont answer	Correct answer	14	Yes	16	Yes	Male condom		Yes	Male condom		Yes
Male	22	Medicine	5th Course	No	No	Internet	Internet	Yes	14	Bad	Correct answer	Correct answer	Correct answer	Correct answer	Correct answer	Correct answer	Correct answer	Correct answer	Correct answer	Wrong answer/dont know, dont answer	Wrong answer/dont know, dont answer	Correct answer	Wrong answer/dont know, dont answer	Wrong answer/dont know, dont answer	Correct answer	11	Yes	15	Yes	Male condom		Yes	Male condom		No
Female	23	Medicine	6th Course	Yes	No	Internet	Talks on sexual and reproductive health	No	20	Regular	Correct answer	Correct answer	Correct answer	Correct answer	Wrong answer/dont know, dont answer	Correct answer	Correct answer	Wrong answer/dont know, dont answer	Correct answer	Wrong answer/dont know, dont answer	Correct answer	Wrong answer/dont know, dont answer	Correct answer	Correct answer	Correct answer	11	Yes	17	Yes	Male condom		Yes	Male condom		No
Male	23	Medicine	5th Course	Yes	Yes	Internet	Talks on sexual and reproductive health	Yes	13	Bad	Correct answer	Correct answer	Correct answer	Correct answer	Correct answer	Wrong answer/dont know, dont answer	Correct answer	Correct answer	Correct answer	Correct answer	Correct answer	Correct answer	Correct answer	Wrong answer/dont know, dont answer	Wrong answer/dont know, dont answer	12	Yes	19	Yes	Male condom		Yes	Withdrawal method		Yes
Male	23	Medicine	5th Course	No	Yes	Healthcare professionals	Talks on sexual and reproductive health	Yes	11	Regular	Correct answer	Correct answer	Wrong answer/dont know, dont answer	Correct answer	Correct answer	Correct answer	Correct answer	Correct answer	Correct answer	Wrong answer/dont know, dont answer	Wrong answer/dont know, dont answer	Wrong answer/dont know, dont answer	Correct answer	Wrong answer/dont know, dont answer	Wrong answer/dont know, dont answer	9	Yes	17	Yes	Male condom		Yes	Hormonal contraceptive method		Yes
Female	33	Medicine	3rd Course	No	No	Internet	Talks on sexual and reproductive health	No		Good	Correct answer	Correct answer	Correct answer	Correct answer	Correct answer	Correct answer	Correct answer	Correct answer	Correct answer	Wrong answer/dont know, dont answer	Wrong answer/dont know, dont answer	Wrong answer/dont know, dont answer	Wrong answer/dont know, dont answer	Wrong answer/dont know, dont answer	Wrong answer/dont know, dont answer	9	Yes	17	No		Improvised sexual intercourse	Yes	Hormonal contraceptive method		Yes
Female	21	Medicine	3rd Course	No	Yes	Internet	Internet	No		Bad	Correct answer	Correct answer	Correct answer	Correct answer	Wrong answer/dont know, dont answer	Correct answer	Correct answer	Correct answer	Correct answer	Wrong answer/dont know, dont answer	Wrong answer/dont know, dont answer	Wrong answer/dont know, dont answer	Wrong answer/dont know, dont answer	Wrong answer/dont know, dont answer	Wrong answer/dont know, dont answer	8	Yes	16	Yes	Male condom		Yes	Male condom		No
Female	22	Medicine	5th Course	Yes	Yes	Internet	Talks on sexual and reproductive health	No	20	Regular	Correct answer	Correct answer	Wrong answer/dont know, dont answer	Correct answer	Correct answer	Correct answer	Correct answer	Correct answer	Correct answer	Correct answer	Correct answer	Wrong answer/dont know, dont answer	Correct answer	Correct answer	Correct answer	13	Yes	16	Yes	Male condom		Yes	Hormonal contraceptive method		Yes
Female	20	Medicine	3rd Course	No	No	Family	Talks on sexual and reproductive health	Yes	15	Bad	Wrong answer/dont know, dont answer	Correct answer	Correct answer	Correct answer	Wrong answer/dont know, dont answer	Wrong answer/dont know, dont answer	Wrong answer/dont know, dont answer	Wrong answer/dont know, dont answer	Correct answer	Wrong answer/dont know, dont answer	Wrong answer/dont know, dont answer	Wrong answer/dont know, dont answer	Wrong answer/dont know, dont answer	Wrong answer/dont know, dont answer	Wrong answer/dont know, dont answer	4	Yes	18	Yes	Male condom		No		Improvised sexual intercourse	No
Female	21	Medicine	3rd Course	Yes	Yes	Internet	Internet	No		Good	Correct answer	Correct answer	Correct answer	Wrong answer/dont know, dont answer	Wrong answer/dont know, dont answer	Correct answer	Correct answer	Wrong answer/dont know, dont answer	Correct answer	Wrong answer/dont know, dont answer	Wrong answer/dont know, dont answer	Wrong answer/dont know, dont answer	Wrong answer/dont know, dont answer	Wrong answer/dont know, dont answer	Wrong answer/dont know, dont answer	6	Yes	17	Yes	Male condom		Yes	Male condom		Yes
Female	20	Medicine	3rd Course	Yes	Yes	Internet	Talks on sexual and reproductive health	Yes	15	Good	Correct answer	Correct answer	Correct answer	Wrong answer/dont know, dont answer	Wrong answer/dont know, dont answer	Correct answer	Correct answer	Wrong answer/dont know, dont answer	Correct answer	Wrong answer/dont know, dont answer	Wrong answer/dont know, dont answer	Wrong answer/dont know, dont answer	Wrong answer/dont know, dont answer	Wrong answer/dont know, dont answer	Wrong answer/dont know, dont answer	6	Yes	18	Yes	Male condom		Yes	Hormonal contraceptive method		Yes
Female	21	Medicine	3rd Course	No	No	Internet	Talks on sexual and reproductive health	No		Bad	Correct answer	Correct answer	Correct answer	Correct answer	Wrong answer/dont know, dont answer	Wrong answer/dont know, dont answer	Correct answer	Correct answer	Correct answer	Wrong answer/dont know, dont answer	Correct answer	Correct answer	Correct answer	Wrong answer/dont know, dont answer	Correct answer	11	Yes	17	Yes	Male condom		Yes	Male condom		No
Female	22	Medicine	5th Course	No	Yes	Internet	Talks on sexual and reproductive health	Yes	17	Regular	Correct answer	Correct answer	Correct answer	Correct answer	Correct answer	Correct answer	Correct answer	Correct answer	Correct answer	Correct answer	Correct answer	Correct answer	Correct answer	Correct answer	Correct answer	15	Yes	18	Yes	Male condom		Yes	Male condom		Yes
Female	22	Medicine	5th Course	No	Yes	Family	Internet	Yes	16	Bad	Correct answer	Correct answer	Correct answer	Correct answer	Wrong answer/dont know, dont answer	Correct answer	Correct answer	Correct answer	Correct answer	Correct answer	Correct answer	Correct answer	Correct answer	Wrong answer/dont know, dont answer	Correct answer	13	Yes	14	No		Improvised sexual intercourse	Yes	Male condom		Yes
Female	20	Medicine	3rd Course	No	Yes	Internet	Talks on sexual and reproductive health	Yes	13	Regular	Correct answer	Correct answer	Correct answer	Correct answer	Wrong answer/dont know, dont answer	Correct answer	Correct answer	Correct answer	Correct answer	Wrong answer/dont know, dont answer	Wrong answer/dont know, dont answer	Wrong answer/dont know, dont answer	Wrong answer/dont know, dont answer	Wrong answer/dont know, dont answer	Wrong answer/dont know, dont answer	8	Yes	18	Yes	Male condom		Yes	Hormonal contraceptive method		No
Female	21	Medicine	3rd Course	Yes	Yes	Internet	Talks on sexual and reproductive health	No		Good	Correct answer	Correct answer	Correct answer	Correct answer	Wrong answer/dont know, dont answer	Correct answer	Correct answer	Correct answer	Correct answer	Wrong answer/dont know, dont answer	Correct answer	Correct answer	Correct answer	Wrong answer/dont know, dont answer	Correct answer	12	Yes	14	Yes	Male condom		Yes	Male condom		Yes
Female	20	Medicine	3rd Course	Yes	Yes	Healthcare professionals	Talks on sexual and reproductive health	No	19	Regular	Correct answer	Correct answer	Correct answer	Correct answer	Correct answer	Correct answer	Correct answer	Correct answer	Correct answer	Wrong answer/dont know, dont answer	Correct answer	Wrong answer/dont know, dont answer	Correct answer	Correct answer	Correct answer	13	Yes	17	Yes	Male condom		Yes	Hormonal contraceptive method		Yes
Female	23	Medicine	5th Course	Yes	Yes	Internet	Talks on sexual and reproductive health	Yes	17	Good	Correct answer	Wrong answer/dont know, dont answer	Correct answer	Correct answer	Correct answer	Correct answer	Correct answer	Correct answer	Correct answer	Wrong answer/dont know, dont answer	Correct answer	Correct answer	Correct answer	Wrong answer/dont know, dont answer	Correct answer	12	Yes	18	Yes	Hormonal contraceptive methods		Yes	Hormonal contraceptive method		Yes
Female	21	Medicine	4th Course	Yes	Yes	Internet	Internet	Yes	15	Bad	Correct answer	Correct answer	Correct answer	Correct answer	Correct answer	Wrong answer/dont know, dont answer	Correct answer	Correct answer	Correct answer	Wrong answer/dont know, dont answer	Wrong answer/dont know, dont answer	Correct answer	Correct answer	Correct answer	Correct answer	12	Yes	16	Yes	Male condom		Yes	Male condom		No
Female	22	Medicine	5th Course	Yes	No	Internet	Talks on sexual and reproductive health	Yes	10	Good	Correct answer	Correct answer	Correct answer	Correct answer	Correct answer	Correct answer	Correct answer	Correct answer	Correct answer	Correct answer	Correct answer	Wrong answer/dont know, dont answer	Correct answer	Wrong answer/dont know, dont answer	Wrong answer/dont know, dont answer	12	No								Yes
Female	22	Medicine	5th Course	Yes	Yes	Healthcare professionals	Talks on sexual and reproductive health	No	19	Bad	Correct answer	Correct answer	Correct answer	Correct answer	Correct answer	Correct answer	Correct answer	Correct answer	Correct answer	Correct answer	Correct answer	Wrong answer/dont know, dont answer	Correct answer	Correct answer	Correct answer	14	Yes	17	Yes	Male condom		Yes	Male condom		Yes
Female	22	Medicine	5th Course	Yes	Yes	Internet	Talks on sexual and reproductive health	Yes	12	Bad	Correct answer	Correct answer	Correct answer	Correct answer	Correct answer	Correct answer	Correct answer	Correct answer	Correct answer	Wrong answer/dont know, dont answer	Correct answer	Correct answer	Correct answer	Wrong answer/dont know, dont answer	Correct answer	13	Yes	15	Yes	Male condom		Yes	Hormonal contraceptive method		No
Male	22	Medicine	5th Course	Yes	Yes	Healthcare professionals	Internet	Yes	13	Good	Correct answer	Correct answer	Correct answer	Correct answer	Correct answer	Correct answer	Correct answer	Correct answer	Correct answer	Correct answer	Correct answer	Correct answer	Correct answer	Correct answer	Correct answer	15	Yes	17	Yes	Male condom		Yes	Hormonal contraceptive method		Yes
Female	22	Medicine	5th Course	No	Yes	Internet	Talks on sexual and reproductive health	No		Bad	Correct answer	Correct answer	Correct answer	Wrong answer/dont know, dont answer	Wrong answer/dont know, dont answer	Correct answer	Correct answer	Correct answer	Correct answer	Correct answer	Wrong answer/dont know, dont answer	Wrong answer/dont know, dont answer	Correct answer	Wrong answer/dont know, dont answer	Correct answer	10	Yes	15	Yes	Male condom		Yes	Male condom		No
Female	22	Medicine	5th Course	No	No	Internet	Internet	No		Regular	Correct answer	Correct answer	Correct answer	Correct answer	Correct answer	Correct answer	Correct answer	Correct answer	Correct answer	Correct answer	Correct answer	Correct answer	Correct answer	Wrong answer/dont know, dont answer	Correct answer	14	Yes	16	Yes	Male condom		Yes	Male condom		Yes
Female	23	Medicine	5th Course	No	Yes	Internet	Internet	Yes	17	Regular	Correct answer	Correct answer	Correct answer	Wrong answer/dont know, dont answer	Correct answer	Correct answer	Correct answer	Correct answer	Correct answer	Correct answer	Wrong answer/dont know, dont answer	Correct answer	Correct answer	Correct answer	Correct answer	13	Yes	14	No		Improvised sexual intercourse	No		Were not planning to use it	No
Male	22	Medicine	5th Course	No	No	Internet	Talks on sexual and reproductive health	No	22	Good	Correct answer	Correct answer	Wrong answer/dont know, dont answer	Correct answer	Wrong answer/dont know, dont answer	Correct answer	Correct answer	Correct answer	Correct answer	Wrong answer/dont know, dont answer	Correct answer	Correct answer	Correct answer	Wrong answer/dont know, dont answer	Wrong answer/dont know, dont answer	10	No								Yes
Female	22	Medicine	5th Course	Yes	No	Healthcare professionals	Internet	No		Good	Correct answer	Correct answer	Correct answer	Correct answer	Wrong answer/dont know, dont answer	Correct answer	Correct answer	Correct answer	Correct answer	Correct answer	Correct answer	Correct answer	Correct answer	Correct answer	Correct answer	14	Yes	16	Yes	Male condom		Yes	Hormonal contraceptive method		Yes
Male	22	Medicine	5th Course	Yes	No	Healthcare professionals	Talks on sexual and reproductive health	Yes	13	Good	Correct answer	Correct answer	Correct answer	Correct answer	Correct answer	Correct answer	Correct answer	Correct answer	Correct answer	Wrong answer/dont know, dont answer	Wrong answer/dont know, dont answer	Wrong answer/dont know, dont answer	Wrong answer/dont know, dont answer	Wrong answer/dont know, dont answer	Wrong answer/dont know, dont answer	9	Yes	18	Yes	Male condom		Yes	Male condom		Yes
Male	32	Medicine	5th Course	No	Yes	Internet	Talks on sexual and reproductive health	Yes	10	Bad	Correct answer	Correct answer	Correct answer	Correct answer	Correct answer	Correct answer	Correct answer	Correct answer	Correct answer	Wrong answer/dont know, dont answer	Wrong answer/dont know, dont answer	Correct answer	Wrong answer/dont know, dont answer	Wrong answer/dont know, dont answer	Wrong answer/dont know, dont answer	10	Yes	14	Yes	Male condom		No		Were not planning to use it	Yes
Female	22	Medicine	5th Course	Yes	Yes	Internet	Talks on sexual and reproductive health	No		Good	Correct answer	Correct answer	Wrong answer/dont know, dont answer	Correct answer	Correct answer	Correct answer	Correct answer	Correct answer	Correct answer	Wrong answer/dont know, dont answer	Correct answer	Wrong answer/dont know, dont answer	Correct answer	Wrong answer/dont know, dont answer	Correct answer	11	Yes	17	Yes	Male condom		Yes	Hormonal contraceptive method		No
Female	25	Medicine	6th Course	No	Yes	Internet	Talks on sexual and reproductive health	Yes	13	Good	Correct answer	Correct answer	Correct answer	Correct answer	Correct answer	Correct answer	Correct answer	Correct answer	Correct answer	Wrong answer/dont know, dont answer	Correct answer	Correct answer	Correct answer	Wrong answer/dont know, dont answer	Wrong answer/dont know, dont answer	12	Yes	21	Yes	Male condom		Yes	Hormonal contraceptive method		No
Female	23	Medicine	6th Course	Yes	Yes	Friends	Internet	Yes	11	Regular	Correct answer	Correct answer	Correct answer	Correct answer	Correct answer	Correct answer	Correct answer	Correct answer	Correct answer	Wrong answer/dont know, dont answer	Correct answer	Wrong answer/dont know, dont answer	Correct answer	Wrong answer/dont know, dont answer	Wrong answer/dont know, dont answer	11	Yes	18	Yes	Male condom		Yes	Male condom		Yes
Female	22	Medicine	5th Course	Yes	No	Internet	Talks on sexual and reproductive health	No		Bad	Correct answer	Wrong answer/dont know, dont answer	Correct answer	Correct answer	Wrong answer/dont know, dont answer	Correct answer	Correct answer	Correct answer	Correct answer	Wrong answer/dont know, dont answer	Correct answer	Correct answer	Correct answer	Wrong answer/dont know, dont answer	Correct answer	11	No								No
Female	34	Medicine	4th Course	Yes	Yes	Healthcare professionals	Talks on sexual and reproductive health	Yes	17	Good	Correct answer	Correct answer	Correct answer	Correct answer	Correct answer	Correct answer	Correct answer	Correct answer	Correct answer	Correct answer	Correct answer	Correct answer	Correct answer	Correct answer	Correct answer	15	Yes	19	Yes	Male condom		Yes	Male condom		Yes
Female	23	Medicine	5th Course	No	No	Friends	Talks on sexual and reproductive health	No		Bad	Correct answer	Correct answer	Correct answer	Correct answer	Correct answer	Wrong answer/dont know, dont answer	Correct answer	Wrong answer/dont know, dont answer	Correct answer	Wrong answer/dont know, dont answer	Correct answer	Correct answer	Correct answer	Wrong answer/dont know, dont answer	Wrong answer/dont know, dont answer	10	Yes	23	Yes	Male condom		Yes	Male condom		Yes
Female	22	Medicine	5th Course	Yes	No	Friends	Internet	No		Good	Correct answer	Correct answer	Correct answer	Correct answer	Wrong answer/dont know, dont answer	Correct answer	Correct answer	Wrong answer/dont know, dont answer	Correct answer	Wrong answer/dont know, dont answer	Correct answer	Wrong answer/dont know, dont answer	Correct answer	Wrong answer/dont know, dont answer	Wrong answer/dont know, dont answer	9	No								No
Female	22	Medicine	5th Course	Yes	Yes	Healthcare professionals	Talks on sexual and reproductive health	Yes	14	Good	Correct answer	Correct answer	Correct answer	Wrong answer/dont know, dont answer	Wrong answer/dont know, dont answer	Correct answer	Correct answer	Correct answer	Correct answer	Correct answer	Correct answer	Correct answer	Correct answer	Wrong answer/dont know, dont answer	Correct answer	12	Yes	16	Yes	Male condom		Yes	Male condom		No
Female	25	Medicine	5th Course	Yes	Yes	Internet	Internet	No	18	Good	Correct answer	Correct answer	Correct answer	Correct answer	Wrong answer/dont know, dont answer	Correct answer	Correct answer	Wrong answer/dont know, dont answer	Correct answer	Wrong answer/dont know, dont answer	Correct answer	Correct answer	Correct answer	Wrong answer/dont know, dont answer	Correct answer	11	Yes	17	Yes	Hormonal contraceptive methods		No		Were not planning to use it	Yes
Male	23	Medicine	6th Course	No	Yes	Internet	Talks on sexual and reproductive health	Yes	14	Bad	Correct answer	Correct answer	Correct answer	Correct answer	Correct answer	Correct answer	Correct answer	Correct answer	Correct answer	Correct answer	Correct answer	Wrong answer/dont know, dont answer	Correct answer	Correct answer	Correct answer	14	Yes	17	Yes	Hormonal contraceptive methods		Yes	Male condom		No
Female	23	Medicine	5th Course	Yes	Yes	Friends	Talks on sexual and reproductive health	No		Regular	Correct answer	Correct answer	Correct answer	Wrong answer/dont know, dont answer	Wrong answer/dont know, dont answer	Correct answer	Correct answer	Correct answer	Correct answer	Wrong answer/dont know, dont answer	Correct answer	Wrong answer/dont know, dont answer	Correct answer	Wrong answer/dont know, dont answer	Correct answer	10	Yes	20	Yes	Hormonal contraceptive methods		Yes	Hormonal contraceptive method		No
Female	22	Medicine	5th Course	Yes	Yes	Family	Internet	No		Good	Correct answer	Wrong answer/dont know, dont answer	Wrong answer/dont know, dont answer	Correct answer	Wrong answer/dont know, dont answer	Correct answer	Correct answer	Correct answer	Correct answer	Wrong answer/dont know, dont answer	Wrong answer/dont know, dont answer	Correct answer	Correct answer	Wrong answer/dont know, dont answer	Wrong answer/dont know, dont answer	8	No								No
Female	22	Medicine	5th Course	Yes	No	Healthcare professionals	Internet	No		Bad	Correct answer	Correct answer	Correct answer	Correct answer	Correct answer	Correct answer	Correct answer	Correct answer	Correct answer	Wrong answer/dont know, dont answer	Wrong answer/dont know, dont answer	Wrong answer/dont know, dont answer	Correct answer	Correct answer	Correct answer	12	Yes	20	Yes	Hormonal contraceptive methods		Yes	Hormonal contraceptive method		No
Female	22	Medicine	5th Course	Yes	Yes	Internet	Talks on sexual and reproductive health	No		Good	Correct answer	Correct answer	Wrong answer/dont know, dont answer	Correct answer	Correct answer	Correct answer	Correct answer	Correct answer	Correct answer	Correct answer	Correct answer	Correct answer	Correct answer	Wrong answer/dont know, dont answer	Wrong answer/dont know, dont answer	12	Yes	17	Yes	Male condom		Yes	Male condom		Yes
Female	22	Medicine	5th Course	No	Yes	Friends	Internet	Yes	16	Good	Correct answer	Correct answer	Correct answer	Correct answer	Correct answer	Correct answer	Correct answer	Correct answer	Correct answer	Wrong answer/dont know, dont answer	Wrong answer/dont know, dont answer	Correct answer	Wrong answer/dont know, dont answer	Wrong answer/dont know, dont answer	Wrong answer/dont know, dont answer	10	Yes	20	Yes	Hormonal contraceptive methods		Yes	Hormonal contraceptive method		No
Female	22	Medicine	5th Course	No	No	Friends	Talks on sexual and reproductive health	No		Good	Correct answer	Correct answer	Correct answer	Correct answer	Correct answer	Correct answer	Correct answer	Correct answer	Correct answer	Correct answer	Correct answer	Correct answer	Correct answer	Wrong answer/dont know, dont answer	Correct answer	14	Yes	15	Yes	Male condom		Yes	Male condom		Yes
Female	22	Medicine	5th Course	No	Yes	Internet	Talks on sexual and reproductive health	Yes	14	Good	Correct answer	Correct answer	Correct answer	Correct answer	Wrong answer/dont know, dont answer	Correct answer	Correct answer	Correct answer	Correct answer	Correct answer	Correct answer	Correct answer	Correct answer	Wrong answer/dont know, dont answer	Correct answer	13	Yes	19	Yes	Male condom		Yes	Male condom		No
Female	23	Medicine	5th Course	Yes	Yes	Healthcare professionals	Internet	No		Regular	Correct answer	Wrong answer/dont know, dont answer	Wrong answer/dont know, dont answer	Wrong answer/dont know, dont answer	Wrong answer/dont know, dont answer	Correct answer	Correct answer	Wrong answer/dont know, dont answer	Correct answer	Wrong answer/dont know, dont answer	Wrong answer/dont know, dont answer	Correct answer	Correct answer	Wrong answer/dont know, dont answer	Wrong answer/dont know, dont answer	6	No								No
Female	23	Medicine	5th Course	No	No	Internet	Talks on sexual and reproductive health	No		Good	Correct answer	Correct answer	Correct answer	Correct answer	Correct answer	Correct answer	Correct answer	Wrong answer/dont know, dont answer	Wrong answer/dont know, dont answer	Wrong answer/dont know, dont answer	Correct answer	Wrong answer/dont know, dont answer	Wrong answer/dont know, dont answer	Wrong answer/dont know, dont answer	Wrong answer/dont know, dont answer	8	Yes	15	Yes	Male condom		Yes	Male condom		Yes
Female	22	Medicine	5th Course	No	Yes	Internet	Talks on sexual and reproductive health	No		Good	Correct answer	Correct answer	Correct answer	Correct answer	Correct answer	Correct answer	Correct answer	Correct answer	Correct answer	Wrong answer/dont know, dont answer	Correct answer	Wrong answer/dont know, dont answer	Correct answer	Wrong answer/dont know, dont answer	Wrong answer/dont know, dont answer	11	Yes	17	Yes	Male condom		No		Reduce pleasure	No
Female	23	Medicine	5th Course	No	Yes	Healthcare professionals	Talks on sexual and reproductive health	No	19	Regular	Correct answer	Correct answer	Correct answer	Wrong answer/dont know, dont answer	Wrong answer/dont know, dont answer	Correct answer	Correct answer	Correct answer	Correct answer	Wrong answer/dont know, dont answer	Wrong answer/dont know, dont answer	Wrong answer/dont know, dont answer	Wrong answer/dont know, dont answer	Wrong answer/dont know, dont answer	Wrong answer/dont know, dont answer	7	No								No
Female	22	Medicine	5th Course	Yes	Yes	Internet	Talks on sexual and reproductive health	Yes	15	Good	Correct answer	Correct answer	Correct answer	Correct answer	Correct answer	Correct answer	Correct answer	Correct answer	Correct answer	Correct answer	Correct answer	Correct answer	Correct answer	Correct answer	Wrong answer/dont know, dont answer	14	Yes	17	Yes	Male condom		Yes	Hormonal contraceptive method		Yes
Female	22	Medicine	5th Course	Yes	Yes	Friends	Internet	Yes	15	Bad	Correct answer	Correct answer	Correct answer	Wrong answer/dont know, dont answer	Wrong answer/dont know, dont answer	Correct answer	Correct answer	Correct answer	Correct answer	Wrong answer/dont know, dont answer	Correct answer	Correct answer	Correct answer	Correct answer	Correct answer	12	Yes	17	Yes	Male condom		Yes	Hormonal contraceptive method		Yes
Female	22	Medicine	5th Course	Yes	Yes	Healthcare professionals	Internet	No	21	Regular	Correct answer	Correct answer	Wrong answer/dont know, dont answer	Correct answer	Correct answer	Wrong answer/dont know, dont answer	Correct answer	Wrong answer/dont know, dont answer	Correct answer	Wrong answer/dont know, dont answer	Wrong answer/dont know, dont answer	Correct answer	Correct answer	Correct answer	Correct answer	10	Yes	17	Yes	Male condom		No		Reduce pleasure	No
Female	21	Nursing	2nd Course	Yes	Yes	Healthcare professionals	Internet	No		Bad	Correct answer	Correct answer	Wrong answer/dont know, dont answer	Correct answer	Correct answer	Correct answer	Correct answer	Wrong answer/dont know, dont answer	Correct answer	Wrong answer/dont know, dont answer	Correct answer	Correct answer	Wrong answer/dont know, dont answer	Wrong answer/dont know, dont answer	Correct answer	10	Yes	15	Yes	Male condom		No		Reduce pleasure	No
Male	19	Nursing	2nd Course	No	No	Healthcare professionals	Internet	Yes	12	Bad	Correct answer	Correct answer	Wrong answer/dont know, dont answer	Wrong answer/dont know, dont answer	Wrong answer/dont know, dont answer	Correct answer	Correct answer	Wrong answer/dont know, dont answer	Correct answer	Wrong answer/dont know, dont answer	Correct answer	Correct answer	Correct answer	Correct answer	Correct answer	10	No								No
Female	20	Nursing	2nd Course	Yes	Yes	Healthcare professionals	Internet	Yes	17	Good	Correct answer	Correct answer	Correct answer	Wrong answer/dont know, dont answer	Wrong answer/dont know, dont answer	Wrong answer/dont know, dont answer	Correct answer	Correct answer	Correct answer	Wrong answer/dont know, dont answer	Correct answer	Wrong answer/dont know, dont answer	Wrong answer/dont know, dont answer	Wrong answer/dont know, dont answer	Wrong answer/dont know, dont answer	7	Yes	18	Yes	Male condom		Yes	Hormonal contraceptive method		Yes
Male	20	Nursing	2nd Course	Yes	Yes	Healthcare professionals	Internet	Yes	15	Bad	Correct answer	Correct answer	Correct answer	Wrong answer/dont know, dont answer	Correct answer	Correct answer	Correct answer	Correct answer	Correct answer	Correct answer	Correct answer	Correct answer	Correct answer	Wrong answer/dont know, dont answer	Wrong answer/dont know, dont answer	12	Yes	17	Yes	Male condom		Yes	Male condom		No
Female	20	Nursing	2nd Course	Yes	Yes	Healthcare professionals	Talks on sexual and reproductive health	No	19	Good	Correct answer	Correct answer	Correct answer	Correct answer	Correct answer	Correct answer	Correct answer	Correct answer	Correct answer	Wrong answer/dont know, dont answer	Correct answer	Correct answer	Correct answer	Wrong answer/dont know, dont answer	Correct answer	13	Yes	19	Yes	Male condom		Yes	Male condom		No
Male	21	Nursing	2nd Course	Yes	Yes	Healthcare professionals	Internet	No		Regular	Correct answer	Correct answer	Correct answer	Wrong answer/dont know, dont answer	Wrong answer/dont know, dont answer	Wrong answer/dont know, dont answer	Correct answer	Wrong answer/dont know, dont answer	Wrong answer/dont know, dont answer	Wrong answer/dont know, dont answer	Wrong answer/dont know, dont answer	Wrong answer/dont know, dont answer	Correct answer	Wrong answer/dont know, dont answer	Wrong answer/dont know, dont answer	5	Yes	17	Yes	Male condom		Yes	Male condom		No
Female	20	Nursing	2nd Course	Yes	No	Healthcare professionals	Internet	Yes	13	Bad	Correct answer	Correct answer	Wrong answer/dont know, dont answer	Correct answer	Wrong answer/dont know, dont answer	Wrong answer/dont know, dont answer	Correct answer	Wrong answer/dont know, dont answer	Correct answer	Wrong answer/dont know, dont answer	Wrong answer/dont know, dont answer	Correct answer	Correct answer	Wrong answer/dont know, dont answer	Correct answer	8	Yes	15	Yes	Male condom		No		Reduce pleasure	Yes
Female	19	Nursing	2nd Course	Yes	No	Healthcare professionals	Talks on sexual and reproductive health	Yes	15	Regular	Correct answer	Correct answer	Correct answer	Correct answer	Wrong answer/dont know, dont answer	Correct answer	Correct answer	Wrong answer/dont know, dont answer	Correct answer	Wrong answer/dont know, dont answer	Correct answer	Correct answer	Wrong answer/dont know, dont answer	Wrong answer/dont know, dont answer	Wrong answer/dont know, dont answer	9	No								No
Female	19	Nursing	2nd Course	Yes	Yes	Healthcare professionals	Internet	No		Bad	Correct answer	Correct answer	Correct answer	Wrong answer/dont know, dont answer	Wrong answer/dont know, dont answer	Correct answer	Correct answer	Wrong answer/dont know, dont answer	Correct answer	Wrong answer/dont know, dont answer	Wrong answer/dont know, dont answer	Correct answer	Wrong answer/dont know, dont answer	Wrong answer/dont know, dont answer	Wrong answer/dont know, dont answer	7	Yes	19	Yes	Hormonal contraceptive methods		Yes	Hormonal contraceptive method		No
Female	20	Nursing	2nd Course	Yes	Yes	Internet	Internet	No		Bad	Correct answer	Correct answer	Correct answer	Wrong answer/dont know, dont answer	Wrong answer/dont know, dont answer	Correct answer	Correct answer	Wrong answer/dont know, dont answer	Correct answer	Wrong answer/dont know, dont answer	Correct answer	Correct answer	Correct answer	Wrong answer/dont know, dont answer	Correct answer	10	Yes	16	Yes	Male condom		Yes	Male condom		No
Female	19	Nursing	2nd Course	No	No	Healthcare professionals	TV Campaigns	Yes	16	Regular	Correct answer	Correct answer	Correct answer	Correct answer	Wrong answer/dont know, dont answer	Correct answer	Correct answer	Wrong answer/dont know, dont answer	Correct answer	Correct answer	Correct answer	Correct answer	Correct answer	Wrong answer/dont know, dont answer	Correct answer	12	Yes	16	Yes	Male condom		Yes	Male condom		No
Female	21	Nursing	2nd Course	Yes	Yes	Healthcare professionals	Internet	Yes	14	Good	Correct answer	Correct answer	Correct answer	Correct answer	Correct answer	Correct answer	Correct answer	Correct answer	Wrong answer/dont know, dont answer	Wrong answer/dont know, dont answer	Correct answer	Correct answer	Correct answer	Wrong answer/dont know, dont answer	Correct answer	12	Yes	16	Yes	Male condom		Yes	Male condom		No
Male	21	Nursing	2nd Course	Yes	Yes	Healthcare professionals	Talks on sexual and reproductive health	Yes	11	Good	Correct answer	Correct answer	Wrong answer/dont know, dont answer	Correct answer	Correct answer	Correct answer	Correct answer	Wrong answer/dont know, dont answer	Correct answer	Correct answer	Correct answer	Correct answer	Correct answer	Wrong answer/dont know, dont answer	Correct answer	12	Yes	17	Yes	Hormonal contraceptive methods		Yes	Hormonal contraceptive method		No
Female	19	Nursing	2nd Course	Yes	Yes	Healthcare professionals	Talks on sexual and reproductive health	Yes	12	Good	Correct answer	Correct answer	Correct answer	Correct answer	Wrong answer/dont know, dont answer	Correct answer	Correct answer	Correct answer	Correct answer	Correct answer	Correct answer	Correct answer	Correct answer	Wrong answer/dont know, dont answer	Correct answer	13	Yes	17	Yes	Male condom		Yes	Male condom		No
Male	19	Nursing	2nd Course	Yes	No	Healthcare professionals	Internet	Yes	15	Bad	Correct answer	Correct answer	Correct answer	Correct answer	Wrong answer/dont know, dont answer	Wrong answer/dont know, dont answer	Correct answer	Wrong answer/dont know, dont answer	Wrong answer/dont know, dont answer	Wrong answer/dont know, dont answer	Correct answer	Wrong answer/dont know, dont answer	Wrong answer/dont know, dont answer	Wrong answer/dont know, dont answer	Wrong answer/dont know, dont answer	6	No								Yes
Female	22	Nursing	2nd Course	Yes	Yes	Healthcare professionals	Talks on sexual and reproductive health	No	19	Bad	Correct answer	Correct answer	Correct answer	Correct answer	Wrong answer/dont know, dont answer	Correct answer	Correct answer	Correct answer	Correct answer	Correct answer	Correct answer	Correct answer	Correct answer	Correct answer	Correct answer	14	Yes	15	Yes	Male condom		Yes	Hormonal contraceptive method		Yes
Male	19	Nursing	2nd Course	Yes	No	Healthcare professionals	Internet	Yes	15	Regular	Correct answer	Correct answer	Correct answer	Correct answer	Wrong answer/dont know, dont answer	Correct answer	Correct answer	Wrong answer/dont know, dont answer	Correct answer	Correct answer	Correct answer	Correct answer	Correct answer	Wrong answer/dont know, dont answer	Wrong answer/dont know, dont answer	11	No								Yes
Male	19	Nursing	2nd Course	No	No	Internet	Internet	Yes	15	Bad	Correct answer	Correct answer	Correct answer	Correct answer	Wrong answer/dont know, dont answer	Wrong answer/dont know, dont answer	Correct answer	Wrong answer/dont know, dont answer	Wrong answer/dont know, dont answer	Wrong answer/dont know, dont answer	Wrong answer/dont know, dont answer	Correct answer	Correct answer	Wrong answer/dont know, dont answer	Wrong answer/dont know, dont answer	7	Yes	15	Yes	Male condom		No		Improvised sexual intercourse	No
Male	19	Nursing	2nd Course	Yes	Yes	Internet	Talks on sexual and reproductive health	Yes	15	Good	Correct answer	Correct answer	Correct answer	Correct answer	Wrong answer/dont know, dont answer	Correct answer	Correct answer	Wrong answer/dont know, dont answer	Correct answer	Wrong answer/dont know, dont answer	Wrong answer/dont know, dont answer	Correct answer	Correct answer	Wrong answer/dont know, dont answer	Wrong answer/dont know, dont answer	9	Yes	19	No		Improvised sexual intercourse	Yes	Hormonal contraceptive method		No
Male	18	Nursing	2nd Course	Yes	Yes	Internet	Internet	Yes	13	Bad	Correct answer	Correct answer	Correct answer	Correct answer	Wrong answer/dont know, dont answer	Correct answer	Correct answer	Correct answer	Wrong answer/dont know, dont answer	Wrong answer/dont know, dont answer	Correct answer	Correct answer	Correct answer	Correct answer	Correct answer	12	Yes	19	Yes	Male condom		Yes	Male condom		Yes
Female	19	Nursing	2nd Course	Yes	Yes	Healthcare professionals	Internet	Yes	16	Good	Correct answer	Correct answer	Correct answer	Correct answer	Wrong answer/dont know, dont answer	Correct answer	Correct answer	Correct answer	Correct answer	Correct answer	Correct answer	Correct answer	Correct answer	Correct answer	Correct answer	14	Yes	14	Yes	Male condom		Yes	Male condom		No
Female	19	Nursing	2nd Course	Yes	Yes	Healthcare professionals	Internet	Yes	14	Bad	Correct answer	Correct answer	Correct answer	Correct answer	Correct answer	Correct answer	Correct answer	Correct answer	Wrong answer/dont know, dont answer	Wrong answer/dont know, dont answer	Correct answer	Correct answer	Correct answer	Wrong answer/dont know, dont answer	Correct answer	12	Yes	17	Yes	Male condom		Yes	Male condom		No
Male	21	Nursing	2nd Course	Yes	No	Healthcare professionals	Internet	Yes	14	Regular	Correct answer	Correct answer	Correct answer	Wrong answer/dont know, dont answer	Wrong answer/dont know, dont answer	Wrong answer/dont know, dont answer	Correct answer	Correct answer	Wrong answer/dont know, dont answer	Correct answer	Wrong answer/dont know, dont answer	Correct answer	Correct answer	Wrong answer/dont know, dont answer	Wrong answer/dont know, dont answer	8	No								Yes
Female	20	Nursing	2nd Course	Yes	Yes	Healthcare professionals	Talks on sexual and reproductive health	No		Regular	Correct answer	Correct answer	Correct answer	Correct answer	Wrong answer/dont know, dont answer	Correct answer	Correct answer	Correct answer	Correct answer	Wrong answer/dont know, dont answer	Wrong answer/dont know, dont answer	Correct answer	Correct answer	Wrong answer/dont know, dont answer	Correct answer	11	Yes	15	Yes	Male condom		Yes	Hormonal contraceptive method		No
Female	21	Nursing	2nd Course	Yes	Yes	Healthcare professionals	Talks on sexual and reproductive health	Yes	17	Regular	Correct answer	Correct answer	Correct answer	Correct answer	Correct answer	Correct answer	Correct answer	Correct answer	Correct answer	Correct answer	Correct answer	Correct answer	Correct answer	Wrong answer/dont know, dont answer	Correct answer	14	Yes	18	Yes	Hormonal contraceptive methods		Yes	Hormonal contraceptive method		No
Male	19	Nursing	2nd Course	Yes	No	Healthcare professionals	Talks on sexual and reproductive health	No		Regular	Correct answer	Correct answer	Correct answer	Correct answer	Wrong answer/dont know, dont answer	Wrong answer/dont know, dont answer	Wrong answer/dont know, dont answer	Wrong answer/dont know, dont answer	Wrong answer/dont know, dont answer	Wrong answer/dont know, dont answer	Wrong answer/dont know, dont answer	Wrong answer/dont know, dont answer	Correct answer	Wrong answer/dont know, dont answer	Wrong answer/dont know, dont answer	5	No								No
Female	21	Nursing	2nd Course	Yes	Yes	Healthcare professionals	TV Campaigns	Yes	15	Regular	Correct answer	Correct answer	Correct answer	Correct answer	Wrong answer/dont know, dont answer	Wrong answer/dont know, dont answer	Correct answer	Correct answer	Correct answer	Wrong answer/dont know, dont answer	Correct answer	Correct answer	Wrong answer/dont know, dont answer	Wrong answer/dont know, dont answer	Wrong answer/dont know, dont answer	9	Yes	16	No		Shame to get a contraceptive method	Yes	Male condom		Yes
Female	22	Nursing	2nd Course	Yes	Yes	Healthcare professionals	Internet	Yes	16	Good	Correct answer	Correct answer	Correct answer	Wrong answer/dont know, dont answer	Correct answer	Correct answer	Correct answer	Correct answer	Correct answer	Correct answer	Correct answer	Wrong answer/dont know, dont answer	Correct answer	Correct answer	Correct answer	13	Yes	16	Yes	Male condom		Yes	Hormonal contraceptive method		Yes
Female	22	Nursing	2nd Course	Yes	No	Healthcare professionals	Internet	No		Regular	Correct answer	Correct answer	Wrong answer/dont know, dont answer	Wrong answer/dont know, dont answer	Correct answer	Correct answer	Correct answer	Correct answer	Correct answer	Correct answer	Correct answer	Correct answer	Correct answer	Correct answer	Correct answer	13	Yes	16	No		Improvised sexual intercourse	Yes	Hormonal contraceptive method		Yes
Female	21	Nursing	2nd Course	Yes	No	Healthcare professionals	Talks on sexual and reproductive health	No		Good	Correct answer	Correct answer	Wrong answer/dont know, dont answer	Correct answer	Wrong answer/dont know, dont answer	Correct answer	Correct answer	Correct answer	Correct answer	Correct answer	Correct answer	Wrong answer/dont know, dont answer	Wrong answer/dont know, dont answer	Wrong answer/dont know, dont answer	Wrong answer/dont know, dont answer	9	No								Yes
Male	25	Nursing	2nd Course	Yes	No	Healthcare professionals	Talks on sexual and reproductive health	Yes	13	Good	Correct answer	Correct answer	Correct answer	Correct answer	Wrong answer/dont know, dont answer	Wrong answer/dont know, dont answer	Correct answer	Correct answer	Correct answer	Wrong answer/dont know, dont answer	Correct answer	Wrong answer/dont know, dont answer	Correct answer	Correct answer	Correct answer	11	No								No
Female	19	Nursing	2nd Course	Yes	No	Healthcare professionals	Internet	No		Good	Correct answer	Wrong answer/dont know, dont answer	Wrong answer/dont know, dont answer	Correct answer	Correct answer	Correct answer	Correct answer	Correct answer	Wrong answer/dont know, dont answer	Wrong answer/dont know, dont answer	Wrong answer/dont know, dont answer	Correct answer	Correct answer	Wrong answer/dont know, dont answer	Wrong answer/dont know, dont answer	8	No								Yes
Female	19	Nursing	2nd Course	Yes	No	Internet	Internet	Yes	16	Regular	Correct answer	Correct answer	Correct answer	Correct answer	Wrong answer/dont know, dont answer	Correct answer	Correct answer	Correct answer	Correct answer	Wrong answer/dont know, dont answer	Correct answer	Correct answer	Correct answer	Wrong answer/dont know, dont answer	Correct answer	12	Yes	18	Yes	Male condom		Yes	Male condom		Yes
Female	21	Nursing	2nd Course	Yes	No	Healthcare professionals	Internet	Yes	17	Bad	Correct answer	Correct answer	Correct answer	Correct answer	Wrong answer/dont know, dont answer	Wrong answer/dont know, dont answer	Correct answer	Correct answer	Correct answer	Correct answer	Correct answer	Wrong answer/dont know, dont answer	Wrong answer/dont know, dont answer	Wrong answer/dont know, dont answer	Wrong answer/dont know, dont answer	9	Yes	15	Yes	Male condom		Yes	Male condom		Yes
Female	25	Nursing	2nd Course	Yes	Yes	Healthcare professionals	Talks on sexual and reproductive health	Yes	15	Good	Correct answer	Correct answer	Wrong answer/dont know, dont answer	Wrong answer/dont know, dont answer	Wrong answer/dont know, dont answer	Correct answer	Correct answer	Wrong answer/dont know, dont answer	Correct answer	Wrong answer/dont know, dont answer	Wrong answer/dont know, dont answer	Wrong answer/dont know, dont answer	Correct answer	Correct answer	Correct answer	8	Yes	16	Yes	Male condom		Yes	Hormonal contraceptive method		Yes
Female	23	Nursing	2nd Course	Yes	Yes	Internet	Talks on sexual and reproductive health	Yes	8	Good	Correct answer	Correct answer	Correct answer	Correct answer	Wrong answer/dont know, dont answer	Correct answer	Correct answer	Wrong answer/dont know, dont answer	Correct answer	Correct answer	Correct answer	Correct answer	Correct answer	Wrong answer/dont know, dont answer	Wrong answer/dont know, dont answer	11	Yes	16	No		Improvised sexual intercourse	No		Were not planning to use it	No
Female	21	Nursing	2nd Course	Yes	Yes	Healthcare professionals	Talks on sexual and reproductive health	Yes	16	Regular	Correct answer	Correct answer	Correct answer	Correct answer	Correct answer	Correct answer	Wrong answer/dont know, dont answer	Wrong answer/dont know, dont answer	Correct answer	Correct answer	Correct answer	Correct answer	Correct answer	Correct answer	Wrong answer/dont know, dont answer	12	Yes	15	Yes	Male condom		Yes	Male condom		No
Female	19	Nursing	2nd Course	Yes	No	Internet	Talks on sexual and reproductive health	Yes	15	Bad	Correct answer	Correct answer	Correct answer	Wrong answer/dont know, dont answer	Correct answer	Correct answer	Correct answer	Wrong answer/dont know, dont answer	Correct answer	Correct answer	Correct answer	Correct answer	Correct answer	Correct answer	Correct answer	13	No								Yes
Female	22	Nursing	2nd Course	Yes	Yes	Internet	Internet	No		Bad	Correct answer	Correct answer	Correct answer	Correct answer	Wrong answer/dont know, dont answer	Correct answer	Correct answer	Correct answer	Correct answer	Wrong answer/dont know, dont answer	Correct answer	Correct answer	Correct answer	Correct answer	Wrong answer/dont know, dont answer	12	Yes	15	Yes	Male condom		Yes	Male condom		No
Female	21	Nursing	2nd Course	Yes	Yes	Internet	Internet	Yes	19	Good	Correct answer	Correct answer	Wrong answer/dont know, dont answer	Correct answer	Wrong answer/dont know, dont answer	Wrong answer/dont know, dont answer	Correct answer	Correct answer	Wrong answer/dont know, dont answer	Wrong answer/dont know, dont answer	Correct answer	Wrong answer/dont know, dont answer	Wrong answer/dont know, dont answer	Correct answer	Correct answer	8	Yes	16	Yes	Male condom		No		Reduce pleasure	No
Female	19	Nursing	2nd Course	Yes	Yes	Internet	Talks on sexual and reproductive health	Yes	18	Good	Correct answer	Correct answer	Correct answer	Correct answer	Wrong answer/dont know, dont answer	Wrong answer/dont know, dont answer	Wrong answer/dont know, dont answer	Wrong answer/dont know, dont answer	Correct answer	Wrong answer/dont know, dont answer	Correct answer	Correct answer	Wrong answer/dont know, dont answer	Wrong answer/dont know, dont answer	Wrong answer/dont know, dont answer	7	Yes	17	Yes	Male condom		Yes	Male condom		No
Female	21	Nursing	2nd Course	Yes	No	Healthcare professionals	Internet	Yes	19	Bad	Correct answer	Correct answer	Correct answer	Wrong answer/dont know, dont answer	Wrong answer/dont know, dont answer	Correct answer	Correct answer	Wrong answer/dont know, dont answer	Correct answer	Wrong answer/dont know, dont answer	Correct answer	Correct answer	Wrong answer/dont know, dont answer	Wrong answer/dont know, dont answer	Correct answer	9	Yes	19	Yes	Male condom		Yes	Male condom		No
Male	22	Nursing	2nd Course	Yes	Yes	Healthcare professionals	Talks on sexual and reproductive health	Yes	14	Good	Correct answer	Correct answer	Correct answer	Correct answer	Wrong answer/dont know, dont answer	Correct answer	Correct answer	Correct answer	Correct answer	Wrong answer/dont know, dont answer	Correct answer	Correct answer	Correct answer	Wrong answer/dont know, dont answer	Correct answer	12	Yes	16	Yes	Male condom		Yes	Male condom		No
Male	19	Nursing	2nd Course	Yes	No	Family	Internet	Yes	16	Good	Correct answer	Correct answer	Correct answer	Correct answer	Wrong answer/dont know, dont answer	Correct answer	Correct answer	Correct answer	Correct answer	Wrong answer/dont know, dont answer	Correct answer	Correct answer	Correct answer	Wrong answer/dont know, dont answer	Correct answer	12	No								No
Male	19	Nursing	2nd Course	No	No	Friends	Internet	Yes	16	Good	Correct answer	Correct answer	Wrong answer/dont know, dont answer	Correct answer	Correct answer	Correct answer	Correct answer	Correct answer	Correct answer	Wrong answer/dont know, dont answer	Wrong answer/dont know, dont answer	Correct answer	Wrong answer/dont know, dont answer	Wrong answer/dont know, dont answer	Correct answer	10	No								No
Female	20	Nursing	2nd Course	Yes	No	Internet	Talks on sexual and reproductive health	Yes	14	Regular	Correct answer	Correct answer	Correct answer	Wrong answer/dont know, dont answer	Wrong answer/dont know, dont answer	Wrong answer/dont know, dont answer	Wrong answer/dont know, dont answer	Wrong answer/dont know, dont answer	Wrong answer/dont know, dont answer	Wrong answer/dont know, dont answer	Correct answer	Correct answer	Correct answer	Wrong answer/dont know, dont answer	Wrong answer/dont know, dont answer	6	No								No
Female	19	Nursing	2nd Course	No	Yes	Healthcare professionals	Internet	Yes	18	Regular	Correct answer	Correct answer	Wrong answer/dont know, dont answer	Correct answer	Wrong answer/dont know, dont answer	Wrong answer/dont know, dont answer	Correct answer	Correct answer	Correct answer	Wrong answer/dont know, dont answer	Correct answer	Wrong answer/dont know, dont answer	Correct answer	Wrong answer/dont know, dont answer	Wrong answer/dont know, dont answer	8	Yes	15	Yes	Male condom		Yes	Male condom		No
Female	19	Nursing	2nd Course	Yes	Yes	Healthcare professionals	Talks on sexual and reproductive health	No		Bad	Correct answer	Correct answer	Correct answer	Correct answer	Wrong answer/dont know, dont answer	Wrong answer/dont know, dont answer	Correct answer	Correct answer	Correct answer	Wrong answer/dont know, dont answer	Correct answer	Correct answer	Correct answer	Wrong answer/dont know, dont answer	Wrong answer/dont know, dont answer	10	Yes	18	Yes	Male condom		Yes	Male condom		Yes
Male	19	Nursing	2nd Course	Yes	No	Internet	Talks on sexual and reproductive health	Yes	13	Regular	Correct answer	Correct answer	Correct answer	Correct answer	Wrong answer/dont know, dont answer	Wrong answer/dont know, dont answer	Correct answer	Wrong answer/dont know, dont answer	Wrong answer/dont know, dont answer	Wrong answer/dont know, dont answer	Wrong answer/dont know, dont answer	Correct answer	Correct answer	Wrong answer/dont know, dont answer	Wrong answer/dont know, dont answer	7	No								No
Male	19	Nursing	2nd Course	Yes	No	Healthcare professionals	Internet	No		Regular	Correct answer	Correct answer	Correct answer	Correct answer	Wrong answer/dont know, dont answer	Correct answer	Correct answer	Correct answer	Wrong answer/dont know, dont answer	Correct answer	Correct answer	Correct answer	Wrong answer/dont know, dont answer	Wrong answer/dont know, dont answer	Wrong answer/dont know, dont answer	10	No								No
Female	19	Nursing	2nd Course	No	No	Internet	Internet	No		Bad	Correct answer	Correct answer	Correct answer	Correct answer	Wrong answer/dont know, dont answer	Correct answer	Correct answer	Correct answer	Wrong answer/dont know, dont answer	Wrong answer/dont know, dont answer	Correct answer	Correct answer	Wrong answer/dont know, dont answer	Correct answer	Wrong answer/dont know, dont answer	10	Yes	15	Yes	Male condom		Yes	Hormonal contraceptive method		No
Female	20	Nursing	2nd Course	Yes	No	Healthcare professionals	Internet	No		Good	Correct answer	Correct answer	Correct answer	Correct answer	Wrong answer/dont know, dont answer	Correct answer	Correct answer	Correct answer	Correct answer	Correct answer	Correct answer	Correct answer	Wrong answer/dont know, dont answer	Wrong answer/dont know, dont answer	Correct answer	12	No								No
Female	20	Nursing	2nd Course	Yes	No	Internet	Internet	No	20	Bad	Correct answer	Correct answer	Wrong answer/dont know, dont answer	Correct answer	Wrong answer/dont know, dont answer	Wrong answer/dont know, dont answer	Correct answer	Wrong answer/dont know, dont answer	Correct answer	Wrong answer/dont know, dont answer	Correct answer	Correct answer	Wrong answer/dont know, dont answer	Wrong answer/dont know, dont answer	Wrong answer/dont know, dont answer	7	Yes	16	Yes	Male condom		Yes	Male condom		No
Female	20	Nursing	2nd Course	Yes	Yes	Healthcare professionals	Talks on sexual and reproductive health	No		Bad	Correct answer	Correct answer	Correct answer	Correct answer	Correct answer	Correct answer	Correct answer	Correct answer	Correct answer	Wrong answer/dont know, dont answer	Correct answer	Correct answer	Correct answer	Wrong answer/dont know, dont answer	Correct answer	13	Yes	16	Yes	Male condom		Yes	Hormonal contraceptive method		No
Female	21	Nursing	2nd Course	Yes	No	Healthcare professionals	Internet	No		Regular	Correct answer	Correct answer	Correct answer	Correct answer	Correct answer	Correct answer	Correct answer	Wrong answer/dont know, dont answer	Wrong answer/dont know, dont answer	Correct answer	Correct answer	Correct answer	Correct answer	Correct answer	Correct answer	13	Yes	14	No		Improvised sexual intercourse	Yes	Male condom		No
Female	27	Nursing	2nd Course	Yes	Yes	Internet	Talks on sexual and reproductive health	No		Regular	Correct answer	Correct answer	Correct answer	Correct answer	Wrong answer/dont know, dont answer	Correct answer	Wrong answer/dont know, dont answer	Correct answer	Correct answer	Wrong answer/dont know, dont answer	Correct answer	Correct answer	Correct answer	Wrong answer/dont know, dont answer	Correct answer	11	Yes	15	Yes	Male condom		Yes	Hormonal contraceptive method		No
Female	20	Nursing	2nd Course	Yes	Yes	Friends	Internet	No		Good	Correct answer	Correct answer	Correct answer	Correct answer	Wrong answer/dont know, dont answer	Wrong answer/dont know, dont answer	Correct answer	Wrong answer/dont know, dont answer	Correct answer	Wrong answer/dont know, dont answer	Correct answer	Wrong answer/dont know, dont answer	Correct answer	Wrong answer/dont know, dont answer	Correct answer	9	Yes	16	Yes	Male condom		No		Were not planning to use it	No
Female	19	Nursing	2nd Course	Yes	Yes	Friends	Internet	Yes	12	Good	Correct answer	Correct answer	Correct answer	Correct answer	Wrong answer/dont know, dont answer	Correct answer	Correct answer	Correct answer	Correct answer	Correct answer	Wrong answer/dont know, dont answer	Correct answer	Wrong answer/dont know, dont answer	Wrong answer/dont know, dont answer	Correct answer	11	Yes	19	Yes	Hormonal contraceptive methods		Yes	Hormonal contraceptive method		No
Female	19	Nursing	2nd Course	Yes	No	Friends	Internet	No		Regular	Correct answer	Correct answer	Correct answer	Correct answer	Correct answer	Correct answer	Correct answer	Correct answer	Correct answer	Wrong answer/dont know, dont answer	Wrong answer/dont know, dont answer	Correct answer	Wrong answer/dont know, dont answer	Wrong answer/dont know, dont answer	Wrong answer/dont know, dont answer	10	No								No
Female	21	Nursing	2nd Course	Yes	No	Healthcare professionals	Talks on sexual and reproductive health	Yes	15	Good	Correct answer	Correct answer	Correct answer	Correct answer	Wrong answer/dont know, dont answer	Wrong answer/dont know, dont answer	Correct answer	Correct answer	Correct answer	Correct answer	Correct answer	Correct answer	Correct answer	Wrong answer/dont know, dont answer	Wrong answer/dont know, dont answer	11	Yes	17	Yes	Hormonal contraceptive methods		No		Were not planning to use it	No
Female	20	Nursing	2nd Course	No	Yes	Internet	Talks on sexual and reproductive health	Yes	15	Regular	Correct answer	Correct answer	Correct answer	Correct answer	Wrong answer/dont know, dont answer	Correct answer	Correct answer	Correct answer	Correct answer	Correct answer	Correct answer	Correct answer	Correct answer	Wrong answer/dont know, dont answer	Wrong answer/dont know, dont answer	12	Yes	15	No		Shame to get a contraceptive method	Yes	Hormonal contraceptive method		Yes
Female	19	Nursing	2nd Course	Yes	No	Healthcare professionals	Internet	No		Bad	Correct answer	Correct answer	Correct answer	Wrong answer/dont know, dont answer	Correct answer	Wrong answer/dont know, dont answer	Correct answer	Wrong answer/dont know, dont answer	Correct answer	Wrong answer/dont know, dont answer	Wrong answer/dont know, dont answer	Correct answer	Wrong answer/dont know, dont answer	Wrong answer/dont know, dont answer	Wrong answer/dont know, dont answer	7	No								Yes
Female	22	Nursing	2nd Course	Yes	Yes	Internet	Talks on sexual and reproductive health	No		Regular	Correct answer	Correct answer	Correct answer	Correct answer	Correct answer	Correct answer	Wrong answer/dont know, dont answer	Correct answer	Correct answer	Wrong answer/dont know, dont answer	Correct answer	Correct answer	Wrong answer/dont know, dont answer	Wrong answer/dont know, dont answer	Correct answer	11	Yes	16	Yes	Male condom		Yes	Hormonal contraceptive method		No
Female	20	Nursing	2nd Course	Yes	Yes	Healthcare professionals	Internet	No		Bad	Correct answer	Correct answer	Correct answer	Wrong answer/dont know, dont answer	Wrong answer/dont know, dont answer	Correct answer	Correct answer	Wrong answer/dont know, dont answer	Correct answer	Correct answer	Correct answer	Correct answer	Wrong answer/dont know, dont answer	Wrong answer/dont know, dont answer	Correct answer	10	Yes	17	Yes	Male condom		Yes	Hormonal contraceptive method		No
Female	19	Nursing	2nd Course	No	Yes	Internet	Talks on sexual and reproductive health	No	19	Good	Correct answer	Correct answer	Correct answer	Correct answer	Wrong answer/dont know, dont answer	Wrong answer/dont know, dont answer	Correct answer	Wrong answer/dont know, dont answer	Correct answer	Wrong answer/dont know, dont answer	Correct answer	Correct answer	Wrong answer/dont know, dont answer	Wrong answer/dont know, dont answer	Correct answer	9	Yes	18	Yes	Male condom		Yes	Male condom		No
Female	19	Nursing	2nd Course	Yes	Yes	Internet	Talks on sexual and reproductive health	No		Regular	Correct answer	Correct answer	Correct answer	Correct answer	Wrong answer/dont know, dont answer	Wrong answer/dont know, dont answer	Correct answer	Correct answer	Wrong answer/dont know, dont answer	Wrong answer/dont know, dont answer	Correct answer	Correct answer	Wrong answer/dont know, dont answer	Wrong answer/dont know, dont answer	Wrong answer/dont know, dont answer	8	Yes	16	Yes	Male condom		Yes	Male condom		No
Female	21	Nursing	2nd Course	Yes	Yes	Healthcare professionals	Internet	Yes	16	Good	Correct answer	Correct answer	Correct answer	Correct answer	Wrong answer/dont know, dont answer	Wrong answer/dont know, dont answer	Correct answer	Correct answer	Correct answer	Correct answer	Correct answer	Correct answer	Correct answer	Correct answer	Correct answer	13	Yes	14	Yes	Male condom		No		Were not planning to use it	Yes
Female	24	Nursing	2nd Course	Yes	Yes	Healthcare professionals	Internet	No		Regular	Correct answer	Correct answer	Wrong answer/dont know, dont answer	Correct answer	Correct answer	Correct answer	Correct answer	Correct answer	Wrong answer/dont know, dont answer	Wrong answer/dont know, dont answer	Correct answer	Correct answer	Correct answer	Wrong answer/dont know, dont answer	Correct answer	11	Yes	15	Yes	Male condom		Yes	Male condom		Yes
Male	20	Nursing	3rd Course	No	Yes	Healthcare professionals	Talks on sexual and reproductive health	Yes	12	Regular	Correct answer	Correct answer	Wrong answer/dont know, dont answer	Wrong answer/dont know, dont answer	Correct answer	Wrong answer/dont know, dont answer	Wrong answer/dont know, dont answer	Wrong answer/dont know, dont answer	Wrong answer/dont know, dont answer	Wrong answer/dont know, dont answer	Correct answer	Correct answer	Correct answer	Wrong answer/dont know, dont answer	Wrong answer/dont know, dont answer	6	Yes	16	Yes	Male condom		Yes	Male condom		Yes
Female	21	Nursing	2nd Course	Yes	Yes	Internet	Internet	No	20	Bad	Correct answer	Correct answer	Correct answer	Wrong answer/dont know, dont answer	Wrong answer/dont know, dont answer	Wrong answer/dont know, dont answer	Correct answer	Correct answer	Correct answer	Wrong answer/dont know, dont answer	Correct answer	Wrong answer/dont know, dont answer	Correct answer	Wrong answer/dont know, dont answer	Wrong answer/dont know, dont answer	8	Yes	13	Yes	Male condom		Yes	Male condom		No
Female	19	Nursing	2nd Course	Yes	No	Internet	Internet	No		Bad	Correct answer	Correct answer	Correct answer	Wrong answer/dont know, dont answer	Wrong answer/dont know, dont answer	Wrong answer/dont know, dont answer	Correct answer	Correct answer	Wrong answer/dont know, dont answer	Wrong answer/dont know, dont answer	Wrong answer/dont know, dont answer	Wrong answer/dont know, dont answer	Correct answer	Wrong answer/dont know, dont answer	Wrong answer/dont know, dont answer	6	No								No
Female	21	Nursing	3rd Course	No	Yes	Friends	Talks on sexual and reproductive health	No		Regular	Correct answer	Correct answer	Correct answer	Correct answer	Correct answer	Correct answer	Wrong answer/dont know, dont answer	Wrong answer/dont know, dont answer	Correct answer	Correct answer	Wrong answer/dont know, dont answer	Wrong answer/dont know, dont answer	Wrong answer/dont know, dont answer	Wrong answer/dont know, dont answer	Wrong answer/dont know, dont answer	8	Yes	16	Yes	Male condom		Yes	Hormonal contraceptive method		No
Female	22	Nursing	2nd Course	Yes	No	Healthcare professionals	Internet	No		Bad	Correct answer	Correct answer	Correct answer	Wrong answer/dont know, dont answer	Correct answer	Correct answer	Correct answer	Wrong answer/dont know, dont answer	Correct answer	Correct answer	Wrong answer/dont know, dont answer	Wrong answer/dont know, dont answer	Wrong answer/dont know, dont answer	Wrong answer/dont know, dont answer	Correct answer	9	Yes	15	No		Improvised sexual intercourse	Yes	Hormonal contraceptive method		No
Female	19	Nursing	2nd Course	Yes	Yes	Internet	Internet	Yes	17	Bad	Correct answer	Correct answer	Wrong answer/dont know, dont answer	Correct answer	Correct answer	Correct answer	Wrong answer/dont know, dont answer	Wrong answer/dont know, dont answer	Wrong answer/dont know, dont answer	Wrong answer/dont know, dont answer	Wrong answer/dont know, dont answer	Wrong answer/dont know, dont answer	Wrong answer/dont know, dont answer	Wrong answer/dont know, dont answer	Wrong answer/dont know, dont answer	5	Yes	16	Yes	Male condom		Yes	Male condom		No
Female	19	Nursing	2nd Course	Yes	Yes	Internet	Internet	No		Regular	Correct answer	Correct answer	Correct answer	Correct answer	Wrong answer/dont know, dont answer	Wrong answer/dont know, dont answer	Correct answer	Correct answer	Correct answer	Correct answer	Correct answer	Correct answer	Wrong answer/dont know, dont answer	Correct answer	Wrong answer/dont know, dont answer	11	Yes	17	Yes	Male condom		Yes	Male condom		No
Male	19	Nursing	2nd Course	Yes	No	Healthcare professionals	TV Campaigns	Yes	13	Regular	Correct answer	Correct answer	Correct answer	Correct answer	Wrong answer/dont know, dont answer	Correct answer	Correct answer	Correct answer	Correct answer	Wrong answer/dont know, dont answer	Correct answer	Correct answer	Correct answer	Wrong answer/dont know, dont answer	Correct answer	12	Yes	18	Yes	Male condom		Yes	Male condom		No
Female	22	Nursing	2nd Course	Yes	No	Healthcare professionals	Internet	Yes	18	Good	Correct answer	Correct answer	Correct answer	Correct answer	Correct answer	Correct answer	Correct answer	Wrong answer/dont know, dont answer	Correct answer	Wrong answer/dont know, dont answer	Correct answer	Correct answer	Correct answer	Wrong answer/dont know, dont answer	Wrong answer/dont know, dont answer	11	Yes	20	Yes	Male condom		Yes	Male condom		Yes
Female	19	Nursing	2nd Course	No	No	Friends	TV Campaigns	No		Regular	Correct answer	Correct answer	Correct answer	Correct answer	Wrong answer/dont know, dont answer	Correct answer	Correct answer	Correct answer	Wrong answer/dont know, dont answer	Wrong answer/dont know, dont answer	Correct answer	Correct answer	Wrong answer/dont know, dont answer	Wrong answer/dont know, dont answer	Wrong answer/dont know, dont answer	9	Yes	16	No		Improvised sexual intercourse	Yes	Male condom		No
Female	19	Nursing	2nd Course	Yes	Yes	Internet	Talks on sexual and reproductive health	No		Good	Correct answer	Correct answer	Correct answer	Correct answer	Correct answer	Correct answer	Correct answer	Correct answer	Correct answer	Correct answer	Correct answer	Correct answer	Correct answer	Wrong answer/dont know, dont answer	Correct answer	14	Yes	16	Yes	Male condom		Yes	Male condom		Yes
Male	21	Nursing	2nd Course	Yes	Yes	Internet	Talks on sexual and reproductive health	Yes	14	Bad	Correct answer	Correct answer	Correct answer	Wrong answer/dont know, dont answer	Correct answer	Correct answer	Correct answer	Wrong answer/dont know, dont answer	Wrong answer/dont know, dont answer	Wrong answer/dont know, dont answer	Correct answer	Wrong answer/dont know, dont answer	Wrong answer/dont know, dont answer	Wrong answer/dont know, dont answer	Correct answer	8	Yes	18	Yes	Male condom		No		Improvised sexual intercourse	Yes
Female	21	Nursing	2nd Course	Yes	No	Healthcare professionals	Internet	No	19	Bad	Correct answer	Correct answer	Correct answer	Correct answer	Correct answer	Correct answer	Correct answer	Correct answer	Correct answer	Correct answer	Correct answer	Correct answer	Correct answer	Wrong answer/dont know, dont answer	Correct answer	14	No								Yes
Female	19	Nursing	2nd Course	Yes	Yes	Internet	Internet	No		Good	Correct answer	Correct answer	Correct answer	Correct answer	Wrong answer/dont know, dont answer	Wrong answer/dont know, dont answer	Correct answer	Correct answer	Wrong answer/dont know, dont answer	Correct answer	Correct answer	Correct answer	Correct answer	Wrong answer/dont know, dont answer	Wrong answer/dont know, dont answer	10	Yes	16	Yes	Male condom		Yes	Male condom		No
Male	19	Nursing	2nd Course	No	Yes	Healthcare professionals	Internet	Yes	13	Bad	Correct answer	Correct answer	Correct answer	Correct answer	Wrong answer/dont know, dont answer	Correct answer	Correct answer	Correct answer	Correct answer	Correct answer	Correct answer	Correct answer	Wrong answer/dont know, dont answer	Wrong answer/dont know, dont answer	Correct answer	12	Yes	18	No		Improvised sexual intercourse	Yes	Male condom		No
Female	25	Nursing	2nd Course	Yes	Yes	Healthcare professionals	Talks on sexual and reproductive health	Yes	12	Good	Correct answer	Correct answer	Correct answer	Wrong answer/dont know, dont answer	Correct answer	Correct answer	Correct answer	Correct answer	Correct answer	Wrong answer/dont know, dont answer	Correct answer	Correct answer	Correct answer	Correct answer	Correct answer	13	Yes	16	Yes	Male condom		Yes	Hormonal contraceptive method		Yes
Male	19	Nursing	2nd Course	Yes	No	Healthcare professionals	Internet	Yes	12	Bad	Correct answer	Correct answer	Correct answer	Correct answer	Wrong answer/dont know, dont answer	Wrong answer/dont know, dont answer	Correct answer	Wrong answer/dont know, dont answer	Correct answer	Wrong answer/dont know, dont answer	Correct answer	Wrong answer/dont know, dont answer	Correct answer	Wrong answer/dont know, dont answer	Wrong answer/dont know, dont answer	8	No								No
Female	19	Nursing	2nd Course	Yes	No	Healthcare professionals	Internet	No		Bad	Correct answer	Correct answer	Correct answer	Wrong answer/dont know, dont answer	Correct answer	Wrong answer/dont know, dont answer	Correct answer	Wrong answer/dont know, dont answer	Correct answer	Correct answer	Correct answer	Correct answer	Wrong answer/dont know, dont answer	Wrong answer/dont know, dont answer	Correct answer	10	No								Yes
Male	19	Nursing	2nd Course	Yes	Yes	Healthcare professionals	Internet	Yes	17	Bad	Correct answer	Correct answer	Correct answer	Correct answer	Wrong answer/dont know, dont answer	Wrong answer/dont know, dont answer	Correct answer	Wrong answer/dont know, dont answer	Correct answer	Wrong answer/dont know, dont answer	Wrong answer/dont know, dont answer	Wrong answer/dont know, dont answer	Correct answer	Wrong answer/dont know, dont answer	Correct answer	8	Yes	16	Yes	Withdrawal method		Yes	Male condom		Yes
Female	19	Nursing	2nd Course	Yes	No	Friends	Talks on sexual and reproductive health	No		Good	Correct answer	Correct answer	Correct answer	Correct answer	Correct answer	Correct answer	Correct answer	Correct answer	Correct answer	Correct answer	Correct answer	Correct answer	Wrong answer/dont know, dont answer	Wrong answer/dont know, dont answer	Wrong answer/dont know, dont answer	12	Yes	18	Yes	Male condom		Yes	Male condom		No
Female	20	Nursing	2nd Course	Yes	Yes	Healthcare professionals	Talks on sexual and reproductive health	Yes	15	Regular	Correct answer	Correct answer	Correct answer	Correct answer	Correct answer	Correct answer	Correct answer	Correct answer	Correct answer	Correct answer	Correct answer	Correct answer	Wrong answer/dont know, dont answer	Wrong answer/dont know, dont answer	Wrong answer/dont know, dont answer	12	Yes	17	Yes	Male condom		Yes	Male condom		Yes
Male	19	Nursing	2nd Course	Yes	No	Internet	Talks on sexual and reproductive health	Yes	14	Regular	Correct answer	Correct answer	Correct answer	Correct answer	Wrong answer/dont know, dont answer	Wrong answer/dont know, dont answer	Correct answer	Wrong answer/dont know, dont answer	Correct answer	Wrong answer/dont know, dont answer	Correct answer	Wrong answer/dont know, dont answer	Wrong answer/dont know, dont answer	Wrong answer/dont know, dont answer	Wrong answer/dont know, dont answer	7	Yes	17	Yes	Male condom		Yes	Male condom		Yes
Female	21	Nursing	2nd Course	Yes	Yes	Internet	Talks on sexual and reproductive health	Yes	16	Regular	Correct answer	Correct answer	Correct answer	Correct answer	Correct answer	Correct answer	Correct answer	Correct answer	Correct answer	Correct answer	Correct answer	Correct answer	Correct answer	Wrong answer/dont know, dont answer	Correct answer	14	Yes	15	Yes	Male condom		Yes	Hormonal contraceptive method		Yes
Female	21	Nursing	2nd Course	No	No	Friends	Internet	No		Regular	Correct answer	Correct answer	Correct answer	Correct answer	Wrong answer/dont know, dont answer	Correct answer	Correct answer	Wrong answer/dont know, dont answer	Correct answer	Correct answer	Correct answer	Correct answer	Correct answer	Wrong answer/dont know, dont answer	Correct answer	12	No								No
Female	19	Nursing	2nd Course	Yes	Yes	Internet	Talks on sexual and reproductive health	Yes	14	Good	Correct answer	Correct answer	Correct answer	Correct answer	Wrong answer/dont know, dont answer	Correct answer	Correct answer	Wrong answer/dont know, dont answer	Correct answer	Wrong answer/dont know, dont answer	Correct answer	Correct answer	Correct answer	Wrong answer/dont know, dont answer	Correct answer	11	Yes	17	Yes	Male condom		Yes	Male condom		Yes
Female	20	Nursing	2nd Course	No	Yes	Healthcare professionals	Internet	No		Bad	Correct answer	Correct answer	Correct answer	Correct answer	Correct answer	Wrong answer/dont know, dont answer	Wrong answer/dont know, dont answer	Correct answer	Correct answer	Wrong answer/dont know, dont answer	Wrong answer/dont know, dont answer	Wrong answer/dont know, dont answer	Correct answer	Wrong answer/dont know, dont answer	Correct answer	9	Yes	16	Yes	Male condom		Yes	Hormonal contraceptive method		No
Female	19	Nursing	2nd Course	Yes	Yes	Internet	Talks on sexual and reproductive health	Yes	17	Regular	Correct answer	Correct answer	Correct answer	Correct answer	Wrong answer/dont know, dont answer	Wrong answer/dont know, dont answer	Correct answer	Correct answer	Correct answer	Correct answer	Correct answer	Correct answer	Wrong answer/dont know, dont answer	Wrong answer/dont know, dont answer	Correct answer	11	Yes	16	Yes	Male condom		Yes	Male condom		No
Female	19	Nursing	2nd Course	Yes	Yes	Healthcare professionals	Talks on sexual and reproductive health	Yes	18	Regular	Correct answer	Correct answer	Correct answer	Correct answer	Wrong answer/dont know, dont answer	Correct answer	Correct answer	Correct answer	Correct answer	Wrong answer/dont know, dont answer	Correct answer	Correct answer	Correct answer	Wrong answer/dont know, dont answer	Wrong answer/dont know, dont answer	11	Yes	15	Yes	Male condom		Yes	Hormonal contraceptive method		No
Female	23	Nursing	2nd Course	Yes	Yes	Healthcare professionals	Internet	No		Regular	Correct answer	Correct answer	Correct answer	Correct answer	Wrong answer/dont know, dont answer	Correct answer	Correct answer	Correct answer	Wrong answer/dont know, dont answer	Wrong answer/dont know, dont answer	Wrong answer/dont know, dont answer	Correct answer	Wrong answer/dont know, dont answer	Wrong answer/dont know, dont answer	Wrong answer/dont know, dont answer	8	Yes	16	Yes	Male condom		No		Were not planning to use it	Yes
Female	19	Nursing	2nd Course	Yes	No	Healthcare professionals	Talks on sexual and reproductive health	Yes	17	Regular	Correct answer	Correct answer	Correct answer	Correct answer	Wrong answer/dont know, dont answer	Wrong answer/dont know, dont answer	Wrong answer/dont know, dont answer	Correct answer	Correct answer	Wrong answer/dont know, dont answer	Correct answer	Correct answer	Correct answer	Wrong answer/dont know, dont answer	Correct answer	10	Yes	16	Yes	Male condom		Yes	Male condom		No
Female	19	Nursing	2nd Course	Yes	Yes	Healthcare professionals	Talks on sexual and reproductive health	No		Good	Correct answer	Correct answer	Correct answer	Correct answer	Wrong answer/dont know, dont answer	Wrong answer/dont know, dont answer	Correct answer	Wrong answer/dont know, dont answer	Correct answer	Wrong answer/dont know, dont answer	Correct answer	Correct answer	Correct answer	Wrong answer/dont know, dont answer	Wrong answer/dont know, dont answer	9	Yes	18	Yes	Male condom		Yes	Male condom		Yes
Female	21	Nursing	2nd Course	Yes	Yes	Healthcare professionals	Internet	No		Good	Correct answer	Correct answer	Correct answer	Correct answer	Wrong answer/dont know, dont answer	Correct answer	Correct answer	Wrong answer/dont know, dont answer	Correct answer	Correct answer	Correct answer	Correct answer	Correct answer	Wrong answer/dont know, dont answer	Correct answer	12	Yes	16	Yes	Male condom		Yes	Hormonal contraceptive method		Yes
Female	21	Nursing	2nd Course	Yes	Yes	Family	Internet	No		Regular	Correct answer	Correct answer	Correct answer	Correct answer	Wrong answer/dont know, dont answer	Correct answer	Correct answer	Wrong answer/dont know, dont answer	Correct answer	Correct answer	Correct answer	Correct answer	Correct answer	Wrong answer/dont know, dont answer	Correct answer	12	Yes	17	Yes	Male condom		Yes	Hormonal contraceptive method		Yes
Female	20	Nursing	2nd Course	Yes	No	Internet	Talks on sexual and reproductive health	No		Regular	Correct answer	Correct answer	Correct answer	Correct answer	Wrong answer/dont know, dont answer	Wrong answer/dont know, dont answer	Correct answer	Correct answer	Correct answer	Correct answer	Correct answer	Correct answer	Wrong answer/dont know, dont answer	Wrong answer/dont know, dont answer	Wrong answer/dont know, dont answer	10	No								Yes
Female	24	Nursing	2nd Course	Yes	Yes	Healthcare professionals	Internet	No		Good	Correct answer	Correct answer	Correct answer	Correct answer	Wrong answer/dont know, dont answer	Correct answer	Correct answer	Wrong answer/dont know, dont answer	Correct answer	Correct answer	Correct answer	Correct answer	Wrong answer/dont know, dont answer	Wrong answer/dont know, dont answer	Wrong answer/dont know, dont answer	10	Yes	16	No		Shame to get a contraceptive method	Yes	Hormonal contraceptive method		Yes
Female	20	Nursing	2nd Course	No	No	Family	Internet	No		Good	Correct answer	Correct answer	Correct answer	Correct answer	Wrong answer/dont know, dont answer	Wrong answer/dont know, dont answer	Wrong answer/dont know, dont answer	Correct answer	Wrong answer/dont know, dont answer	Wrong answer/dont know, dont answer	Correct answer	Wrong answer/dont know, dont answer	Correct answer	Wrong answer/dont know, dont answer	Wrong answer/dont know, dont answer	7	No								No
Female	19	Nursing	2nd Course	Yes	Yes	Internet	Internet	Yes	17	Regular	Wrong answer/dont know, dont answer	Correct answer	Correct answer	Correct answer	Correct answer	Wrong answer/dont know, dont answer	Wrong answer/dont know, dont answer	Wrong answer/dont know, dont answer	Wrong answer/dont know, dont answer	Wrong answer/dont know, dont answer	Wrong answer/dont know, dont answer	Correct answer	Correct answer	Wrong answer/dont know, dont answer	Correct answer	7	Yes	17	Yes	Male condom		No		Were not planning to use it	No
Female	19	Nursing	2nd Course	Yes	No	Friends	Internet	No		Bad	Correct answer	Correct answer	Correct answer	Correct answer	Wrong answer/dont know, dont answer	Wrong answer/dont know, dont answer	Correct answer	Correct answer	Correct answer	Correct answer	Correct answer	Correct answer	Correct answer	Wrong answer/dont know, dont answer	Correct answer	12	No								No
Male	19	Nursing	2nd Course	Yes	Yes	Healthcare professionals	Internet	Yes	16	Regular	Correct answer	Correct answer	Correct answer	Correct answer	Wrong answer/dont know, dont answer	Correct answer	Correct answer	Correct answer	Correct answer	Correct answer	Correct answer	Correct answer	Correct answer	Wrong answer/dont know, dont answer	Correct answer	13	Yes	18	No		Improvised sexual intercourse	Yes	Male condom		Yes
Female	25	Nursing	2nd Course	Yes	No	Healthcare professionals	Talks on sexual and reproductive health	No		Good	Correct answer	Correct answer	Correct answer	Wrong answer/dont know, dont answer	Correct answer	Wrong answer/dont know, dont answer	Correct answer	Wrong answer/dont know, dont answer	Correct answer	Wrong answer/dont know, dont answer	Correct answer	Wrong answer/dont know, dont answer	Correct answer	Wrong answer/dont know, dont answer	Correct answer	9	Yes	16	Yes	Male condom		Yes	Male condom		Yes
Female	19	Nursing	2nd Course	Yes	Yes	Friends	Internet	Yes	11	Regular	Correct answer	Correct answer	Correct answer	Correct answer	Wrong answer/dont know, dont answer	Correct answer	Correct answer	Correct answer	Correct answer	Correct answer	Wrong answer/dont know, dont answer	Wrong answer/dont know, dont answer	Wrong answer/dont know, dont answer	Wrong answer/dont know, dont answer	Wrong answer/dont know, dont answer	9	Yes	17	Yes	Male condom		Yes	Hormonal contraceptive method		Yes
Female	19	Nursing	1st Course	No	Yes	Healthcare professionals	Internet	No	14	Bad	Correct answer	Correct answer	Correct answer	Correct answer	Correct answer	Correct answer	Wrong answer/dont know, dont answer	Wrong answer/dont know, dont answer	Wrong answer/dont know, dont answer	Wrong answer/dont know, dont answer	Wrong answer/dont know, dont answer	Wrong answer/dont know, dont answer	Correct answer	Wrong answer/dont know, dont answer	Correct answer	8	Yes	17	Yes	Male condom		Yes	Male condom		No
Female	18	Nursing	1st Course	No	Yes	Healthcare professionals	Talks on sexual and reproductive health	Yes	16	Regular	Correct answer	Correct answer	Wrong answer/dont know, dont answer	Correct answer	Correct answer	Correct answer	Correct answer	Correct answer	Correct answer	Wrong answer/dont know, dont answer	Wrong answer/dont know, dont answer	Wrong answer/dont know, dont answer	Correct answer	Wrong answer/dont know, dont answer	Correct answer	10	Yes	13	Yes	Male condom		Yes	Male condom		No
Female	19	Nursing	1st Course	No	No	Friends	Internet	No		Bad	Correct answer	Correct answer	Correct answer	Wrong answer/dont know, dont answer	Correct answer	Wrong answer/dont know, dont answer	Correct answer	Wrong answer/dont know, dont answer	Wrong answer/dont know, dont answer	Wrong answer/dont know, dont answer	Wrong answer/dont know, dont answer	Wrong answer/dont know, dont answer	Correct answer	Wrong answer/dont know, dont answer	Wrong answer/dont know, dont answer	6	Yes	18	No		Were not planning to use it	No		Were not planning to use it	No
Female	18	Nursing	1st Course	No	Yes	Internet	Talks on sexual and reproductive health	Yes	12	Regular	Correct answer	Correct answer	Correct answer	Correct answer	Wrong answer/dont know, dont answer	Wrong answer/dont know, dont answer	Wrong answer/dont know, dont answer	Wrong answer/dont know, dont answer	Correct answer	Wrong answer/dont know, dont answer	Correct answer	Wrong answer/dont know, dont answer	Wrong answer/dont know, dont answer	Wrong answer/dont know, dont answer	Wrong answer/dont know, dont answer	6	Yes	18	Yes	Male condom		Yes	Male condom		No
Female	19	Nursing	1st Course	No	No	Family	Talks on sexual and reproductive health	Yes	13	Regular	Correct answer	Correct answer	Correct answer	Wrong answer/dont know, dont answer	Correct answer	Wrong answer/dont know, dont answer	Correct answer	Wrong answer/dont know, dont answer	Correct answer	Wrong answer/dont know, dont answer	Correct answer	Correct answer	Wrong answer/dont know, dont answer	Wrong answer/dont know, dont answer	Wrong answer/dont know, dont answer	8	No								No
Male	19	Nursing	1st Course	No	Yes	Family	Internet	No	14	Bad	Wrong answer/dont know, dont answer	Correct answer	Correct answer	Correct answer	Correct answer	Wrong answer/dont know, dont answer	Wrong answer/dont know, dont answer	Wrong answer/dont know, dont answer	Wrong answer/dont know, dont answer	Wrong answer/dont know, dont answer	Wrong answer/dont know, dont answer	Correct answer	Wrong answer/dont know, dont answer	Wrong answer/dont know, dont answer	Wrong answer/dont know, dont answer	5	Yes	16	Yes	Male condom		Yes	Male condom		No
Male	18	Nursing	1st Course	No	No	Internet	Talks on sexual and reproductive health	Yes	14	Regular	Correct answer	Correct answer	Correct answer	Wrong answer/dont know, dont answer	Correct answer	Wrong answer/dont know, dont answer	Correct answer	Wrong answer/dont know, dont answer	Wrong answer/dont know, dont answer	Wrong answer/dont know, dont answer	Wrong answer/dont know, dont answer	Correct answer	Wrong answer/dont know, dont answer	Wrong answer/dont know, dont answer	Wrong answer/dont know, dont answer	6	Yes	17	Yes	Male condom		Yes	Male condom		No
Male	18	Nursing	1st Course	No	No	Internet	Talks on sexual and reproductive health	Yes		Regular	Correct answer	Correct answer	Correct answer	Wrong answer/dont know, dont answer	Wrong answer/dont know, dont answer	Correct answer	Correct answer	Wrong answer/dont know, dont answer	Correct answer	Wrong answer/dont know, dont answer	Wrong answer/dont know, dont answer	Correct answer	Wrong answer/dont know, dont answer	Wrong answer/dont know, dont answer	Wrong answer/dont know, dont answer	7	Yes	16	Yes	Male condom		Yes	Male condom		No
Male	18	Nursing	1st Course	No	No	Internet	Talks on sexual and reproductive health	Yes		Good	Correct answer	Correct answer	Correct answer	Correct answer	Wrong answer/dont know, dont answer	Correct answer	Correct answer	Wrong answer/dont know, dont answer	Wrong answer/dont know, dont answer	Wrong answer/dont know, dont answer	Correct answer	Correct answer	Wrong answer/dont know, dont answer	Wrong answer/dont know, dont answer	Wrong answer/dont know, dont answer	8	Yes	16	Yes	Male condom		Yes	Male condom		No
Female	18	Nursing	1st Course	No	Yes	Internet	Internet	No		Good	Correct answer	Correct answer	Wrong answer/dont know, dont answer	Correct answer	Wrong answer/dont know, dont answer	Wrong answer/dont know, dont answer	Correct answer	Wrong answer/dont know, dont answer	Correct answer	Wrong answer/dont know, dont answer	Wrong answer/dont know, dont answer	Wrong answer/dont know, dont answer	Correct answer	Wrong answer/dont know, dont answer	Wrong answer/dont know, dont answer	6	Yes	17	Yes	Male condom		Yes	Male condom		No
Male	18	Nursing	1st Course	No	No	Internet	Talks on sexual and reproductive health	Yes	16	Bad	Correct answer	Correct answer	Correct answer	Wrong answer/dont know, dont answer	Wrong answer/dont know, dont answer	Wrong answer/dont know, dont answer	Correct answer	Wrong answer/dont know, dont answer	Wrong answer/dont know, dont answer	Wrong answer/dont know, dont answer	Wrong answer/dont know, dont answer	Wrong answer/dont know, dont answer	Correct answer	Wrong answer/dont know, dont answer	Wrong answer/dont know, dont answer	5	Yes	17	Yes	Male condom		Yes	Male condom		No
Female	18	Nursing	1st Course	No	No	Family	Internet	No		Good	Correct answer	Correct answer	Correct answer	Wrong answer/dont know, dont answer	Wrong answer/dont know, dont answer	Wrong answer/dont know, dont answer	Correct answer	Wrong answer/dont know, dont answer	Correct answer	Wrong answer/dont know, dont answer	Wrong answer/dont know, dont answer	Correct answer	Wrong answer/dont know, dont answer	Wrong answer/dont know, dont answer	Wrong answer/dont know, dont answer	6	Yes	15	Yes	Male condom		Yes	Male condom		No
Female	19	Nursing	1st Course	No	Yes	Family	Internet	Yes	15	Regular	Correct answer	Correct answer	Correct answer	Wrong answer/dont know, dont answer	Wrong answer/dont know, dont answer	Wrong answer/dont know, dont answer	Correct answer	Wrong answer/dont know, dont answer	Correct answer	Wrong answer/dont know, dont answer	Wrong answer/dont know, dont answer	Correct answer	Wrong answer/dont know, dont answer	Wrong answer/dont know, dont answer	Wrong answer/dont know, dont answer	6	Yes	14	Yes	Male condom		Yes	Male condom		No
Female	20	Nursing	1st Course	No	Yes	Healthcare professionals	Talks on sexual and reproductive health	Yes	13	Regular	Correct answer	Correct answer	Correct answer	Wrong answer/dont know, dont answer	Wrong answer/dont know, dont answer	Wrong answer/dont know, dont answer	Correct answer	Wrong answer/dont know, dont answer	Wrong answer/dont know, dont answer	Wrong answer/dont know, dont answer	Correct answer	Wrong answer/dont know, dont answer	Wrong answer/dont know, dont answer	Wrong answer/dont know, dont answer	Wrong answer/dont know, dont answer	5	Yes	17	Yes	Male condom		Yes	Male condom		Yes
Female	18	Nursing	1st Course	No	No	Internet	Internet	Yes	13	Good	Correct answer	Correct answer	Correct answer	Wrong answer/dont know, dont answer	Wrong answer/dont know, dont answer	Wrong answer/dont know, dont answer	Correct answer	Wrong answer/dont know, dont answer	Correct answer	Wrong answer/dont know, dont answer	Wrong answer/dont know, dont answer	Wrong answer/dont know, dont answer	Correct answer	Wrong answer/dont know, dont answer	Correct answer	7	No								No
Female	18	Nursing	1st Course	No	Yes	Internet	Talks on sexual and reproductive health	Yes	12	Good	Correct answer	Correct answer	Correct answer	Correct answer	Correct answer	Correct answer	Correct answer	Wrong answer/dont know, dont answer	Correct answer	Wrong answer/dont know, dont answer	Wrong answer/dont know, dont answer	Wrong answer/dont know, dont answer	Correct answer	Wrong answer/dont know, dont answer	Wrong answer/dont know, dont answer	9	Yes	18	Yes	Male condom		Yes	Hormonal contraceptive method		No
Male	18	Nursing	1st Course	No	No	Internet	Talks on sexual and reproductive health	Yes		Bad	Correct answer	Correct answer	Correct answer	Wrong answer/dont know, dont answer	Wrong answer/dont know, dont answer	Wrong answer/dont know, dont answer	Wrong answer/dont know, dont answer	Wrong answer/dont know, dont answer	Wrong answer/dont know, dont answer	Wrong answer/dont know, dont answer	Wrong answer/dont know, dont answer	Wrong answer/dont know, dont answer	Wrong answer/dont know, dont answer	Wrong answer/dont know, dont answer	Wrong answer/dont know, dont answer	3	Yes	17	No		Improvised sexual intercourse	Yes	Hormonal contraceptive method		Yes
Female	18	Nursing	1st Course	No	Yes	Family	Internet	No		Good	Correct answer	Correct answer	Correct answer	Correct answer	Correct answer	Wrong answer/dont know, dont answer	Correct answer	Wrong answer/dont know, dont answer	Correct answer	Correct answer	Wrong answer/dont know, dont answer	Wrong answer/dont know, dont answer	Wrong answer/dont know, dont answer	Wrong answer/dont know, dont answer	Wrong answer/dont know, dont answer	8	Yes	18	Yes	Male condom		Yes	Male condom		Yes
Female	18	Nursing	1st Course	No	Yes	Internet	Internet	Yes	17	Regular	Correct answer	Correct answer	Correct answer	Wrong answer/dont know, dont answer	Wrong answer/dont know, dont answer	Wrong answer/dont know, dont answer	Correct answer	Wrong answer/dont know, dont answer	Wrong answer/dont know, dont answer	Wrong answer/dont know, dont answer	Wrong answer/dont know, dont answer	Correct answer	Wrong answer/dont know, dont answer	Wrong answer/dont know, dont answer	Wrong answer/dont know, dont answer	5	Yes	17	Yes	Male condom		Yes	Male condom		No
Female	18	Nursing	1st Course	No	No	Family	Internet	No	17	Good	Correct answer	Correct answer	Correct answer	Wrong answer/dont know, dont answer	Wrong answer/dont know, dont answer	Wrong answer/dont know, dont answer	Correct answer	Wrong answer/dont know, dont answer	Correct answer	Wrong answer/dont know, dont answer	Wrong answer/dont know, dont answer	Correct answer	Correct answer	Wrong answer/dont know, dont answer	Wrong answer/dont know, dont answer	7	No								No
Female	18	Nursing	1st Course	No	No	Friends	Talks on sexual and reproductive health	No	14	Bad	Correct answer	Correct answer	Correct answer	Wrong answer/dont know, dont answer	Wrong answer/dont know, dont answer	Correct answer	Wrong answer/dont know, dont answer	Correct answer	Correct answer	Wrong answer/dont know, dont answer	Wrong answer/dont know, dont answer	Wrong answer/dont know, dont answer	Correct answer	Wrong answer/dont know, dont answer	Wrong answer/dont know, dont answer	7	Yes	17	Yes	Male condom		Yes	Male condom		No
Female	18	Nursing	1st Course	No	No	Friends	Talks on sexual and reproductive health	Yes	14	Regular	Correct answer	Correct answer	Correct answer	Wrong answer/dont know, dont answer	Wrong answer/dont know, dont answer	Wrong answer/dont know, dont answer	Wrong answer/dont know, dont answer	Wrong answer/dont know, dont answer	Correct answer	Wrong answer/dont know, dont answer	Wrong answer/dont know, dont answer	Correct answer	Wrong answer/dont know, dont answer	Wrong answer/dont know, dont answer	Wrong answer/dont know, dont answer	5	No								Yes
Male	18	Nursing	1st Course	No	No	Family	Internet	Yes	16	Good	Correct answer	Correct answer	Correct answer	Wrong answer/dont know, dont answer	Wrong answer/dont know, dont answer	Wrong answer/dont know, dont answer	Correct answer	Wrong answer/dont know, dont answer	Wrong answer/dont know, dont answer	Wrong answer/dont know, dont answer	Wrong answer/dont know, dont answer	Wrong answer/dont know, dont answer	Wrong answer/dont know, dont answer	Wrong answer/dont know, dont answer	Wrong answer/dont know, dont answer	4	No								Yes
Female	18	Nursing	1st Course	No	Yes	Internet	Internet	Yes		Bad	Correct answer	Correct answer	Correct answer	Correct answer	Wrong answer/dont know, dont answer	Correct answer	Correct answer	Correct answer	Correct answer	Correct answer	Wrong answer/dont know, dont answer	Wrong answer/dont know, dont answer	Wrong answer/dont know, dont answer	Wrong answer/dont know, dont answer	Wrong answer/dont know, dont answer	9	Yes	16	Yes	Male condom		Yes	Hormonal contraceptive method		Yes
Female	18	Nursing	1st Course	No	Yes	Internet	Internet	No	15	Good	Correct answer	Correct answer	Correct answer	Correct answer	Wrong answer/dont know, dont answer	Correct answer	Correct answer	Correct answer	Correct answer	Wrong answer/dont know, dont answer	Correct answer	Wrong answer/dont know, dont answer	Wrong answer/dont know, dont answer	Wrong answer/dont know, dont answer	Wrong answer/dont know, dont answer	9	Yes	14	Yes	Male condom		Yes	Hormonal contraceptive method		Yes
Female	18	Nursing	1st Course	No	Yes	Internet	Internet	Yes		Bad	Correct answer	Correct answer	Correct answer	Correct answer	Wrong answer/dont know, dont answer	Wrong answer/dont know, dont answer	Correct answer	Wrong answer/dont know, dont answer	Correct answer	Wrong answer/dont know, dont answer	Wrong answer/dont know, dont answer	Correct answer	Wrong answer/dont know, dont answer	Wrong answer/dont know, dont answer	Wrong answer/dont know, dont answer	7	Yes	16	Yes	Male condom		Yes	Male condom		No
Female	19	Nursing	1st Course	No	Yes	Internet	Internet	Yes	13	Regular	Correct answer	Correct answer	Correct answer	Correct answer	Wrong answer/dont know, dont answer	Wrong answer/dont know, dont answer	Wrong answer/dont know, dont answer	Wrong answer/dont know, dont answer	Wrong answer/dont know, dont answer	Wrong answer/dont know, dont answer	Wrong answer/dont know, dont answer	Wrong answer/dont know, dont answer	Wrong answer/dont know, dont answer	Wrong answer/dont know, dont answer	Wrong answer/dont know, dont answer	4	Yes	16	Yes	Male condom		Yes	Male condom		No
Female	20	Nursing	1st Course	No	Yes	Internet	Internet	Yes		Bad	Correct answer	Correct answer	Correct answer	Correct answer	Wrong answer/dont know, dont answer	Wrong answer/dont know, dont answer	Correct answer	Wrong answer/dont know, dont answer	Wrong answer/dont know, dont answer	Wrong answer/dont know, dont answer	Wrong answer/dont know, dont answer	Wrong answer/dont know, dont answer	Wrong answer/dont know, dont answer	Wrong answer/dont know, dont answer	Wrong answer/dont know, dont answer	5	Yes	15	Yes	Male condom		No		Improvised sexual intercourse	No
Male	25	Nursing	1st Course	No	No	Internet	Talks on sexual and reproductive health	Yes	16	Regular	Correct answer	Correct answer	Correct answer	Correct answer	Wrong answer/dont know, dont answer	Wrong answer/dont know, dont answer	Wrong answer/dont know, dont answer	Correct answer	Wrong answer/dont know, dont answer	Wrong answer/dont know, dont answer	Wrong answer/dont know, dont answer	Wrong answer/dont know, dont answer	Correct answer	Correct answer	Correct answer	8	Yes	18	Yes	Male condom		Yes	Male condom		No
Female	21	Nursing	1st Course	No	Yes	Internet	Talks on sexual and reproductive health	Yes	17	Good	Correct answer	Correct answer	Correct answer	Wrong answer/dont know, dont answer	Wrong answer/dont know, dont answer	Correct answer	Correct answer	Correct answer	Correct answer	Wrong answer/dont know, dont answer	Wrong answer/dont know, dont answer	Wrong answer/dont know, dont answer	Correct answer	Wrong answer/dont know, dont answer	Wrong answer/dont know, dont answer	8	Yes	17	Yes	Male condom		Yes	Hormonal contraceptive method		No
Female	18	Nursing	1st Course	No	Yes	Friends	Internet	No	16	Bad	Correct answer	Correct answer	Correct answer	Correct answer	Wrong answer/dont know, dont answer	Wrong answer/dont know, dont answer	Wrong answer/dont know, dont answer	Correct answer	Correct answer	Wrong answer/dont know, dont answer	Wrong answer/dont know, dont answer	Wrong answer/dont know, dont answer	Wrong answer/dont know, dont answer	Wrong answer/dont know, dont answer	Wrong answer/dont know, dont answer	6	Yes	16	Yes	Male condom		No		Reduce pleasure	Yes
Female	18	Nursing	1st Course	No	No	Friends	Internet	Yes	15	Regular	Correct answer	Correct answer	Wrong answer/dont know, dont answer	Correct answer	Correct answer	Correct answer	Correct answer	Wrong answer/dont know, dont answer	Correct answer	Wrong answer/dont know, dont answer	Wrong answer/dont know, dont answer	Correct answer	Correct answer	Wrong answer/dont know, dont answer	Correct answer	10	Yes	17	Yes	Male condom		Yes	Male condom		No
Female	24	Nursing	1st Course	No	Yes	Internet	Talks on sexual and reproductive health	No	13	Bad	Correct answer	Correct answer	Correct answer	Correct answer	Wrong answer/dont know, dont answer	Wrong answer/dont know, dont answer	Correct answer	Correct answer	Correct answer	Wrong answer/dont know, dont answer	Wrong answer/dont know, dont answer	Correct answer	Correct answer	Wrong answer/dont know, dont answer	Correct answer	10	Yes	15	No		Shame to get a contraceptive method	Yes	Hormonal contraceptive method		Yes
Female	20	Nursing	1st Course	No	No	Internet	Internet	Yes	17	Regular	Correct answer	Correct answer	Correct answer	Correct answer	Correct answer	Correct answer	Correct answer	Wrong answer/dont know, dont answer	Correct answer	Wrong answer/dont know, dont answer	Correct answer	Correct answer	Correct answer	Wrong answer/dont know, dont answer	Correct answer	12	Yes	17	Yes	Male condom		Yes	Male condom		No
Male	20	Nursing	1st Course	No	No	Internet	Internet	No	12	Good	Correct answer	Correct answer	Correct answer	Wrong answer/dont know, dont answer	Wrong answer/dont know, dont answer	Wrong answer/dont know, dont answer	Correct answer	Wrong answer/dont know, dont answer	Wrong answer/dont know, dont answer	Wrong answer/dont know, dont answer	Correct answer	Wrong answer/dont know, dont answer	Correct answer	Wrong answer/dont know, dont answer	Wrong answer/dont know, dont answer	6	No								No
Female	18	Nursing	1st Course	No	No	Friends	Internet	Yes		Good	Correct answer	Correct answer	Correct answer	Wrong answer/dont know, dont answer	Wrong answer/dont know, dont answer	Wrong answer/dont know, dont answer	Wrong answer/dont know, dont answer	Wrong answer/dont know, dont answer	Correct answer	Wrong answer/dont know, dont answer	Wrong answer/dont know, dont answer	Correct answer	Wrong answer/dont know, dont answer	Wrong answer/dont know, dont answer	Wrong answer/dont know, dont answer	5	Yes	17	Yes	Male condom		Yes	Male condom		No
Female	24	Nursing	1st Course	No	Yes	Friends	Internet	No	11	Good	Correct answer	Correct answer	Wrong answer/dont know, dont answer	Correct answer	Correct answer	Correct answer	Correct answer	Wrong answer/dont know, dont answer	Correct answer	Wrong answer/dont know, dont answer	Wrong answer/dont know, dont answer	Wrong answer/dont know, dont answer	Correct answer	Wrong answer/dont know, dont answer	Wrong answer/dont know, dont answer	8	Yes	17	Yes	Male condom		No		Reduce pleasure	No
Female	18	Nursing	1st Course	No	Yes	Friends	Internet	Yes	16	Good	Correct answer	Correct answer	Correct answer	Wrong answer/dont know, dont answer	Wrong answer/dont know, dont answer	Wrong answer/dont know, dont answer	Wrong answer/dont know, dont answer	Wrong answer/dont know, dont answer	Wrong answer/dont know, dont answer	Wrong answer/dont know, dont answer	Wrong answer/dont know, dont answer	Wrong answer/dont know, dont answer	Wrong answer/dont know, dont answer	Wrong answer/dont know, dont answer	Wrong answer/dont know, dont answer	3	Yes	18	Yes	Male condom		Yes	Male condom		No
Female	20	Nursing	1st Course	No	Yes	Friends	Talks on sexual and reproductive health	Yes	14	Good	Correct answer	Correct answer	Correct answer	Correct answer	Wrong answer/dont know, dont answer	Correct answer	Wrong answer/dont know, dont answer	Wrong answer/dont know, dont answer	Correct answer	Wrong answer/dont know, dont answer	Wrong answer/dont know, dont answer	Wrong answer/dont know, dont answer	Wrong answer/dont know, dont answer	Wrong answer/dont know, dont answer	Wrong answer/dont know, dont answer	6	Yes	16	Yes	Male condom		Yes	Hormonal contraceptive method		No
Male	18	Nursing	1st Course	No	Yes	Internet	Internet	Yes	16	Good	Correct answer	Correct answer	Wrong answer/dont know, dont answer	Wrong answer/dont know, dont answer	Correct answer	Correct answer	Wrong answer/dont know, dont answer	Wrong answer/dont know, dont answer	Correct answer	Wrong answer/dont know, dont answer	Correct answer	Wrong answer/dont know, dont answer	Correct answer	Wrong answer/dont know, dont answer	Wrong answer/dont know, dont answer	7	Yes	14	Yes	Male condom		Yes	Hormonal contraceptive method		No
Female	18	Nursing	1st Course	No	No	Friends	Talks on sexual and reproductive health	Yes		Regular	Correct answer	Correct answer	Correct answer	Correct answer	Wrong answer/dont know, dont answer	Wrong answer/dont know, dont answer	Correct answer	Wrong answer/dont know, dont answer	Correct answer	Wrong answer/dont know, dont answer	Wrong answer/dont know, dont answer	Wrong answer/dont know, dont answer	Wrong answer/dont know, dont answer	Wrong answer/dont know, dont answer	Wrong answer/dont know, dont answer	6	Yes	17	Yes	Male condom		Yes	Male condom		Yes
Male	18	Nursing	1st Course	No	Yes	Friends	Internet	No	12	Good	Correct answer	Correct answer	Wrong answer/dont know, dont answer	Wrong answer/dont know, dont answer	Wrong answer/dont know, dont answer	Wrong answer/dont know, dont answer	Correct answer	Wrong answer/dont know, dont answer	Wrong answer/dont know, dont answer	Wrong answer/dont know, dont answer	Wrong answer/dont know, dont answer	Wrong answer/dont know, dont answer	Wrong answer/dont know, dont answer	Wrong answer/dont know, dont answer	Wrong answer/dont know, dont answer	3	Yes	15	Yes	Male condom		No		Reduce pleasure	No
Female	18	Nursing	1st Course	No	Yes	Internet	Internet	No	13	Regular	Correct answer	Correct answer	Correct answer	Wrong answer/dont know, dont answer	Wrong answer/dont know, dont answer	Wrong answer/dont know, dont answer	Correct answer	Wrong answer/dont know, dont answer	Wrong answer/dont know, dont answer	Wrong answer/dont know, dont answer	Wrong answer/dont know, dont answer	Wrong answer/dont know, dont answer	Wrong answer/dont know, dont answer	Wrong answer/dont know, dont answer	Wrong answer/dont know, dont answer	4	Yes	17	Yes	Male condom		Yes	Male condom		No
Female	21	Nursing	1st Course	No	Yes	Friends	Internet	No	14	Good	Correct answer	Correct answer	Correct answer	Correct answer	Wrong answer/dont know, dont answer	Correct answer	Wrong answer/dont know, dont answer	Wrong answer/dont know, dont answer	Correct answer	Wrong answer/dont know, dont answer	Correct answer	Wrong answer/dont know, dont answer	Wrong answer/dont know, dont answer	Wrong answer/dont know, dont answer	Wrong answer/dont know, dont answer	7	Yes	16	Yes	Withdrawal method		Yes	Hormonal contraceptive method		No
Female	18	Nursing	1st Course	No	Yes	Internet	Internet	Yes	14	Good	Correct answer	Correct answer	Correct answer	Correct answer	Wrong answer/dont know, dont answer	Wrong answer/dont know, dont answer	Wrong answer/dont know, dont answer	Wrong answer/dont know, dont answer	Wrong answer/dont know, dont answer	Wrong answer/dont know, dont answer	Wrong answer/dont know, dont answer	Wrong answer/dont know, dont answer	Wrong answer/dont know, dont answer	Wrong answer/dont know, dont answer	Wrong answer/dont know, dont answer	4	Yes	18	Yes	Male condom		Yes	Male condom		Yes
Female	23	Nursing	1st Course	No	No	Internet	Talks on sexual and reproductive health	Yes		Regular	Correct answer	Correct answer	Correct answer	Correct answer	Wrong answer/dont know, dont answer	Wrong answer/dont know, dont answer	Wrong answer/dont know, dont answer	Correct answer	Correct answer	Wrong answer/dont know, dont answer	Wrong answer/dont know, dont answer	Wrong answer/dont know, dont answer	Correct answer	Wrong answer/dont know, dont answer	Wrong answer/dont know, dont answer	7	Yes	16	Yes	Male condom		Yes	Male condom		Yes
Female	18	Nursing	1st Course	No	Yes	Friends	Internet	Yes		Good	Correct answer	Correct answer	Correct answer	Wrong answer/dont know, dont answer	Wrong answer/dont know, dont answer	Wrong answer/dont know, dont answer	Wrong answer/dont know, dont answer	Correct answer	Correct answer	Wrong answer/dont know, dont answer	Wrong answer/dont know, dont answer	Wrong answer/dont know, dont answer	Wrong answer/dont know, dont answer	Wrong answer/dont know, dont answer	Wrong answer/dont know, dont answer	5	No								No
Female	20	Nursing	1st Course	No	Yes	Friends	Internet	Yes		Bad	Correct answer	Correct answer	Wrong answer/dont know, dont answer	Wrong answer/dont know, dont answer	Wrong answer/dont know, dont answer	Correct answer	Wrong answer/dont know, dont answer	Wrong answer/dont know, dont answer	Wrong answer/dont know, dont answer	Correct answer	Wrong answer/dont know, dont answer	Wrong answer/dont know, dont answer	Wrong answer/dont know, dont answer	Correct answer	Wrong answer/dont know, dont answer	5	Yes	16	Yes	Male condom		Yes	Male condom		Yes
Male	21	Nursing	1st Course	No	Yes	Internet	Internet	No	16	Good	Correct answer	Correct answer	Correct answer	Wrong answer/dont know, dont answer	Wrong answer/dont know, dont answer	Wrong answer/dont know, dont answer	Correct answer	Correct answer	Correct answer	Correct answer	Correct answer	Wrong answer/dont know, dont answer	Correct answer	Correct answer	Correct answer	11	Yes	16	Yes	Male condom		Yes	Hormonal contraceptive method		No
Female	18	Nursing	1st Course	No	No	Friends	Internet	No		Bad	Correct answer	Correct answer	Correct answer	Wrong answer/dont know, dont answer	Wrong answer/dont know, dont answer	Wrong answer/dont know, dont answer	Correct answer	Correct answer	Correct answer	Wrong answer/dont know, dont answer	Wrong answer/dont know, dont answer	Correct answer	Correct answer	Wrong answer/dont know, dont answer	Wrong answer/dont know, dont answer	8	No								Yes
Female	19	Nursing	1st Course	No	Yes	Internet	Talks on sexual and reproductive health	Yes	15	Regular	Correct answer	Correct answer	Correct answer	Correct answer	Wrong answer/dont know, dont answer	Wrong answer/dont know, dont answer	Wrong answer/dont know, dont answer	Wrong answer/dont know, dont answer	Wrong answer/dont know, dont answer	Wrong answer/dont know, dont answer	Wrong answer/dont know, dont answer	Wrong answer/dont know, dont answer	Wrong answer/dont know, dont answer	Wrong answer/dont know, dont answer	Wrong answer/dont know, dont answer	4	Yes	16	Yes	Male condom		Yes	Male condom		No
Male	18	Nursing	1st Course	No	No	Internet	Talks on sexual and reproductive health	Yes	13	Bad	Correct answer	Correct answer	Correct answer	Correct answer	Wrong answer/dont know, dont answer	Wrong answer/dont know, dont answer	Wrong answer/dont know, dont answer	Wrong answer/dont know, dont answer	Correct answer	Wrong answer/dont know, dont answer	Correct answer	Wrong answer/dont know, dont answer	Wrong answer/dont know, dont answer	Wrong answer/dont know, dont answer	Wrong answer/dont know, dont answer	6	No								No
Female	18	Nursing	1st Course	No	Yes	Family	Internet	Yes	13	Good	Correct answer	Correct answer	Correct answer	Correct answer	Wrong answer/dont know, dont answer	Correct answer	Correct answer	Wrong answer/dont know, dont answer	Correct answer	Wrong answer/dont know, dont answer	Wrong answer/dont know, dont answer	Wrong answer/dont know, dont answer	Wrong answer/dont know, dont answer	Wrong answer/dont know, dont answer	Wrong answer/dont know, dont answer	7	Yes	15	No		Were not planning to use it	Yes	Hormonal contraceptive method		No
Female	18	Nursing	1st Course	No	Yes	Family	Internet	No	12	Good	Correct answer	Correct answer	Correct answer	Correct answer	Wrong answer/dont know, dont answer	Correct answer	Correct answer	Wrong answer/dont know, dont answer	Correct answer	Wrong answer/dont know, dont answer	Wrong answer/dont know, dont answer	Wrong answer/dont know, dont answer	Wrong answer/dont know, dont answer	Wrong answer/dont know, dont answer	Wrong answer/dont know, dont answer	7	Yes	15	Yes	Male condom		Yes	Male condom		No
Female	18	Nursing	1st Course	No	No	Friends	Internet	No		Bad	Correct answer	Correct answer	Correct answer	Wrong answer/dont know, dont answer	Wrong answer/dont know, dont answer	Wrong answer/dont know, dont answer	Correct answer	Wrong answer/dont know, dont answer	Wrong answer/dont know, dont answer	Wrong answer/dont know, dont answer	Wrong answer/dont know, dont answer	Wrong answer/dont know, dont answer	Wrong answer/dont know, dont answer	Wrong answer/dont know, dont answer	Wrong answer/dont know, dont answer	4	No								No
Female	18	Nursing	1st Course	No	No	Friends	Talks on sexual and reproductive health	No		Good	Correct answer	Correct answer	Correct answer	Correct answer	Wrong answer/dont know, dont answer	Wrong answer/dont know, dont answer	Correct answer	Wrong answer/dont know, dont answer	Correct answer	Wrong answer/dont know, dont answer	Wrong answer/dont know, dont answer	Wrong answer/dont know, dont answer	Wrong answer/dont know, dont answer	Wrong answer/dont know, dont answer	Wrong answer/dont know, dont answer	6	No								No
Female	20	Nursing	1st Course	No	No	Friends	Talks on sexual and reproductive health	Yes	17	Bad	Correct answer	Correct answer	Correct answer	Correct answer	Wrong answer/dont know, dont answer	Correct answer	Wrong answer/dont know, dont answer	Wrong answer/dont know, dont answer	Correct answer	Wrong answer/dont know, dont answer	Wrong answer/dont know, dont answer	Wrong answer/dont know, dont answer	Wrong answer/dont know, dont answer	Wrong answer/dont know, dont answer	Wrong answer/dont know, dont answer	6	No								No
Female	19	Nursing	1st Course	No	No	Internet	Internet	Yes	17	Regular	Correct answer	Correct answer	Correct answer	Correct answer	Correct answer	Correct answer	Wrong answer/dont know, dont answer	Wrong answer/dont know, dont answer	Correct answer	Wrong answer/dont know, dont answer	Wrong answer/dont know, dont answer	Correct answer	Wrong answer/dont know, dont answer	Wrong answer/dont know, dont answer	Wrong answer/dont know, dont answer	8	Yes	13	No		Shame to get a contraceptive method	Yes	Hormonal contraceptive method		Yes
Female	18	Nursing	1st Course	No	Yes	Internet	Internet	Yes	14	Regular	Correct answer	Correct answer	Correct answer	Correct answer	Wrong answer/dont know, dont answer	Wrong answer/dont know, dont answer	Wrong answer/dont know, dont answer	Correct answer	Correct answer	Wrong answer/dont know, dont answer	Wrong answer/dont know, dont answer	Wrong answer/dont know, dont answer	Wrong answer/dont know, dont answer	Wrong answer/dont know, dont answer	Wrong answer/dont know, dont answer	6	Yes	16	Yes	Male condom		Yes	Male condom		No
Female	18	Nursing	1st Course	No	No	Healthcare professionals	Talks on sexual and reproductive health	Yes	14	Regular	Correct answer	Correct answer	Correct answer	Correct answer	Wrong answer/dont know, dont answer	Correct answer	Correct answer	Correct answer	Correct answer	Correct answer	Wrong answer/dont know, dont answer	Correct answer	Wrong answer/dont know, dont answer	Wrong answer/dont know, dont answer	Correct answer	11	No								No
Female	18	Nursing	1st Course	No	No	Internet	Internet	Yes	16	Good	Correct answer	Correct answer	Wrong answer/dont know, dont answer	Wrong answer/dont know, dont answer	Wrong answer/dont know, dont answer	Wrong answer/dont know, dont answer	Wrong answer/dont know, dont answer	Wrong answer/dont know, dont answer	Wrong answer/dont know, dont answer	Wrong answer/dont know, dont answer	Wrong answer/dont know, dont answer	Wrong answer/dont know, dont answer	Wrong answer/dont know, dont answer	Wrong answer/dont know, dont answer	Wrong answer/dont know, dont answer	2	No								Yes
Female	21	Nursing	1st Course	No	Yes	Internet	Talks on sexual and reproductive health	Yes		Good	Correct answer	Correct answer	Correct answer	Correct answer	Correct answer	Correct answer	Correct answer	Correct answer	Correct answer	Correct answer	Wrong answer/dont know, dont answer	Correct answer	Correct answer	Wrong answer/dont know, dont answer	Wrong answer/dont know, dont answer	12	Yes	14	Yes	Male condom		Yes	Hormonal contraceptive method		Yes
Male	22	Nursing	1st Course	No	Yes	Internet	Internet	No	15	Regular	Correct answer	Correct answer	Correct answer	Wrong answer/dont know, dont answer	Wrong answer/dont know, dont answer	Wrong answer/dont know, dont answer	Correct answer	Wrong answer/dont know, dont answer	Wrong answer/dont know, dont answer	Wrong answer/dont know, dont answer	Wrong answer/dont know, dont answer	Wrong answer/dont know, dont answer	Wrong answer/dont know, dont answer	Wrong answer/dont know, dont answer	Correct answer	5	Yes	16	Yes	Male condom		Yes	Withdrawal method		No
Female	19	Nursing	1st Course	No	Yes	Healthcare professionals	Talks on sexual and reproductive health	No		Regular	Correct answer	Correct answer	Correct answer	Correct answer	Wrong answer/dont know, dont answer	Wrong answer/dont know, dont answer	Correct answer	Wrong answer/dont know, dont answer	Wrong answer/dont know, dont answer	Wrong answer/dont know, dont answer	Wrong answer/dont know, dont answer	Wrong answer/dont know, dont answer	Correct answer	Wrong answer/dont know, dont answer	Correct answer	7	Yes	16	Yes	Male condom		No		Were not planning to use it	No
Female	18	Nursing	1st Course	No	Yes	Internet	Internet	No	13	Regular	Correct answer	Correct answer	Correct answer	Correct answer	Wrong answer/dont know, dont answer	Wrong answer/dont know, dont answer	Correct answer	Wrong answer/dont know, dont answer	Correct answer	Wrong answer/dont know, dont answer	Wrong answer/dont know, dont answer	Wrong answer/dont know, dont answer	Wrong answer/dont know, dont answer	Wrong answer/dont know, dont answer	Wrong answer/dont know, dont answer	6	Yes	17	Yes	Male condom		Yes	Male condom		No
Female	18	Nursing	1st Course	No	Yes	Internet	Internet	Yes		Bad	Correct answer	Correct answer	Correct answer	Wrong answer/dont know, dont answer	Wrong answer/dont know, dont answer	Correct answer	Correct answer	Wrong answer/dont know, dont answer	Correct answer	Wrong answer/dont know, dont answer	Wrong answer/dont know, dont answer	Wrong answer/dont know, dont answer	Wrong answer/dont know, dont answer	Wrong answer/dont know, dont answer	Wrong answer/dont know, dont answer	6	Yes	18	Yes	Male condom		Yes	Male condom		Yes
Female	18	Nursing	1st Course	No	Yes	Healthcare professionals	Internet	No	16	Good	Correct answer	Correct answer	Correct answer	Correct answer	Wrong answer/dont know, dont answer	Wrong answer/dont know, dont answer	Correct answer	Wrong answer/dont know, dont answer	Correct answer	Wrong answer/dont know, dont answer	Wrong answer/dont know, dont answer	Wrong answer/dont know, dont answer	Correct answer	Wrong answer/dont know, dont answer	Wrong answer/dont know, dont answer	7	Yes	16	Yes	Male condom		Yes	Hormonal contraceptive method		Yes
Male	18	Nursing	1st Course	No	No	Internet	Talks on sexual and reproductive health	Yes	17	Good	Correct answer	Correct answer	Wrong answer/dont know, dont answer	Wrong answer/dont know, dont answer	Wrong answer/dont know, dont answer	Wrong answer/dont know, dont answer	Correct answer	Wrong answer/dont know, dont answer	Wrong answer/dont know, dont answer	Wrong answer/dont know, dont answer	Wrong answer/dont know, dont answer	Wrong answer/dont know, dont answer	Wrong answer/dont know, dont answer	Wrong answer/dont know, dont answer	Wrong answer/dont know, dont answer	3	No								No
Female	18	Nursing	1st Course	No	Yes	Internet	Internet	Yes	16	Good	Correct answer	Correct answer	Correct answer	Correct answer	Wrong answer/dont know, dont answer	Wrong answer/dont know, dont answer	Wrong answer/dont know, dont answer	Correct answer	Correct answer	Wrong answer/dont know, dont answer	Wrong answer/dont know, dont answer	Wrong answer/dont know, dont answer	Correct answer	Wrong answer/dont know, dont answer	Wrong answer/dont know, dont answer	7	No								Yes
Female	19	Nursing	1st Course	No	Yes	Internet	Talks on sexual and reproductive health	Yes	15	Good	Correct answer	Correct answer	Correct answer	Correct answer	Wrong answer/dont know, dont answer	Wrong answer/dont know, dont answer	Correct answer	Correct answer	Correct answer	Wrong answer/dont know, dont answer	Wrong answer/dont know, dont answer	Wrong answer/dont know, dont answer	Wrong answer/dont know, dont answer	Wrong answer/dont know, dont answer	Wrong answer/dont know, dont answer	7	Yes	18	Yes	Male condom		Yes	Hormonal contraceptive method		No
Male	18	Nursing	1st Course	No	No	Friends	Internet	Yes	13	Bad	Correct answer	Correct answer	Correct answer	Correct answer	Wrong answer/dont know, dont answer	Wrong answer/dont know, dont answer	Wrong answer/dont know, dont answer	Correct answer	Wrong answer/dont know, dont answer	Wrong answer/dont know, dont answer	Wrong answer/dont know, dont answer	Wrong answer/dont know, dont answer	Wrong answer/dont know, dont answer	Wrong answer/dont know, dont answer	Wrong answer/dont know, dont answer	5	No								No
Female	22	Nursing	1st Course	No	No	Friends	Talks on sexual and reproductive health	Yes	17	Bad	Correct answer	Correct answer	Correct answer	Correct answer	Wrong answer/dont know, dont answer	Correct answer	Correct answer	Wrong answer/dont know, dont answer	Correct answer	Wrong answer/dont know, dont answer	Wrong answer/dont know, dont answer	Wrong answer/dont know, dont answer	Wrong answer/dont know, dont answer	Wrong answer/dont know, dont answer	Correct answer	8	No								No
Female	18	Nursing	1st Course	No	No	Family	Internet	Yes	12	Regular	Correct answer	Wrong answer/dont know, dont answer	Correct answer	Correct answer	Correct answer	Correct answer	Correct answer	Wrong answer/dont know, dont answer	Correct answer	Wrong answer/dont know, dont answer	Wrong answer/dont know, dont answer	Wrong answer/dont know, dont answer	Wrong answer/dont know, dont answer	Wrong answer/dont know, dont answer	Wrong answer/dont know, dont answer	7	No								Yes
Female	21	Nursing	1st Course	No	No	Internet	Talks on sexual and reproductive health	Yes		Bad	Correct answer	Correct answer	Correct answer	Wrong answer/dont know, dont answer	Wrong answer/dont know, dont answer	Wrong answer/dont know, dont answer	Correct answer	Wrong answer/dont know, dont answer	Correct answer	Wrong answer/dont know, dont answer	Wrong answer/dont know, dont answer	Wrong answer/dont know, dont answer	Wrong answer/dont know, dont answer	Wrong answer/dont know, dont answer	Wrong answer/dont know, dont answer	5	No								No
Male	18	Nursing	1st Course	No	Yes	Healthcare professionals	Internet	No	11	Bad	Correct answer	Correct answer	Correct answer	Correct answer	Wrong answer/dont know, dont answer	Correct answer	Wrong answer/dont know, dont answer	Wrong answer/dont know, dont answer	Correct answer	Wrong answer/dont know, dont answer	Wrong answer/dont know, dont answer	Wrong answer/dont know, dont answer	Correct answer	Wrong answer/dont know, dont answer	Wrong answer/dont know, dont answer	7	No								No
Male	18	Nursing	1st Course	No	No	Healthcare professionals	Internet	Yes	16	Good	Correct answer	Correct answer	Wrong answer/dont know, dont answer	Correct answer	Wrong answer/dont know, dont answer	Correct answer	Wrong answer/dont know, dont answer	Wrong answer/dont know, dont answer	Wrong answer/dont know, dont answer	Wrong answer/dont know, dont answer	Wrong answer/dont know, dont answer	Wrong answer/dont know, dont answer	Wrong answer/dont know, dont answer	Wrong answer/dont know, dont answer	Wrong answer/dont know, dont answer	4	Yes	17	Yes	Male condom		Yes	Male condom		No
Female	18	Nursing	1st Course	No	Yes	Internet	Internet	No		Bad	Correct answer	Correct answer	Correct answer	Correct answer	Wrong answer/dont know, dont answer	Wrong answer/dont know, dont answer	Correct answer	Wrong answer/dont know, dont answer	Wrong answer/dont know, dont answer	Wrong answer/dont know, dont answer	Wrong answer/dont know, dont answer	Wrong answer/dont know, dont answer	Wrong answer/dont know, dont answer	Wrong answer/dont know, dont answer	Wrong answer/dont know, dont answer	5	Yes	16	Yes	Male condom		No		Were not planning to use it	No
Female	18	Nursing	1st Course	No	Yes	Internet	Internet	Yes	15	Good	Correct answer	Correct answer	Correct answer	Correct answer	Wrong answer/dont know, dont answer	Wrong answer/dont know, dont answer	Correct answer	Wrong answer/dont know, dont answer	Correct answer	Wrong answer/dont know, dont answer	Wrong answer/dont know, dont answer	Wrong answer/dont know, dont answer	Wrong answer/dont know, dont answer	Wrong answer/dont know, dont answer	Wrong answer/dont know, dont answer	6	Yes	15	Yes	Male condom		Yes	Male condom		No
Female	18	Nursing	1st Course	No	Yes	Healthcare professionals	Internet	Yes	14	Good	Correct answer	Correct answer	Correct answer	Wrong answer/dont know, dont answer	Correct answer	Wrong answer/dont know, dont answer	Correct answer	Wrong answer/dont know, dont answer	Correct answer	Wrong answer/dont know, dont answer	Wrong answer/dont know, dont answer	Correct answer	Correct answer	Wrong answer/dont know, dont answer	Wrong answer/dont know, dont answer	8	Yes	16	Yes	Male condom		Yes	Hormonal contraceptive method		No
Female	18	Nursing	1st Course	No	Yes	Internet	Internet	No	17	Good	Correct answer	Correct answer	Correct answer	Correct answer	Correct answer	Correct answer	Correct answer	Correct answer	Correct answer	Wrong answer/dont know, dont answer	Wrong answer/dont know, dont answer	Wrong answer/dont know, dont answer	Wrong answer/dont know, dont answer	Wrong answer/dont know, dont answer	Wrong answer/dont know, dont answer	9	Yes	16	Yes	Male condom		Yes	Hormonal contraceptive method		No
Female	20	Nursing	4th Course	Yes	Yes	Friends	Internet	No	14	Regular	Correct answer	Correct answer	Correct answer	Wrong answer/dont know, dont answer	Wrong answer/dont know, dont answer	Wrong answer/dont know, dont answer	Correct answer	Wrong answer/dont know, dont answer	Wrong answer/dont know, dont answer	Wrong answer/dont know, dont answer	Correct answer	Correct answer	Correct answer	Correct answer	Correct answer	9	No								No
Female	20	Nursing	4th Course	Yes	Yes	Healthcare professionals	Talks on sexual and reproductive health	Yes	16	Good	Correct answer	Wrong answer/dont know, dont answer	Correct answer	Correct answer	Correct answer	Correct answer	Wrong answer/dont know, dont answer	Correct answer	Wrong answer/dont know, dont answer	Correct answer	Wrong answer/dont know, dont answer	Correct answer	Wrong answer/dont know, dont answer	Wrong answer/dont know, dont answer	Correct answer	9	Yes	14	Yes	Male condom		No		Were not planning to use it	No
Female	20	Nursing	4th Course	Yes	No	Internet	Talks on sexual and reproductive health	No		Regular	Correct answer	Correct answer	Wrong answer/dont know, dont answer	Correct answer	Wrong answer/dont know, dont answer	Correct answer	Correct answer	Correct answer	Correct answer	Wrong answer/dont know, dont answer	Correct answer	Correct answer	Correct answer	Correct answer	Correct answer	12	Yes	19	Yes	Male condom		Yes	Male condom		Yes
Female	25	Nursing	4th Course	Yes	Yes	Internet	Talks on sexual and reproductive health	Yes	12	Good	Correct answer	Correct answer	Wrong answer/dont know, dont answer	Wrong answer/dont know, dont answer	Wrong answer/dont know, dont answer	Correct answer	Correct answer	Wrong answer/dont know, dont answer	Wrong answer/dont know, dont answer	Wrong answer/dont know, dont answer	Correct answer	Correct answer	Correct answer	Wrong answer/dont know, dont answer	Wrong answer/dont know, dont answer	7	Yes	17	Yes	Male condom		No		Reduce pleasure	Yes
Female	23	Nursing	4th Course	Yes	Yes	Healthcare professionals	Internet	Yes	13	Regular	Correct answer	Correct answer	Correct answer	Wrong answer/dont know, dont answer	Wrong answer/dont know, dont answer	Correct answer	Correct answer	Wrong answer/dont know, dont answer	Correct answer	Wrong answer/dont know, dont answer	Correct answer	Wrong answer/dont know, dont answer	Correct answer	Wrong answer/dont know, dont answer	Correct answer	9	Yes	16	Yes	Male condom		Yes	Male condom		No
Female	23	Nursing	4th Course	Yes	No	Healthcare professionals	Internet	Yes	14	Regular	Correct answer	Correct answer	Correct answer	Correct answer	Wrong answer/dont know, dont answer	Wrong answer/dont know, dont answer	Wrong answer/dont know, dont answer	Correct answer	Correct answer	Wrong answer/dont know, dont answer	Correct answer	Wrong answer/dont know, dont answer	Wrong answer/dont know, dont answer	Wrong answer/dont know, dont answer	Wrong answer/dont know, dont answer	7	Yes	14	Yes	Male condom		Yes	Male condom		Yes
Female	24	Nursing	4th Course	Yes	Yes	Internet	Talks on sexual and reproductive health	Yes	14	Good	Wrong answer/dont know, dont answer	Correct answer	Correct answer	Correct answer	Wrong answer/dont know, dont answer	Correct answer	Correct answer	Wrong answer/dont know, dont answer	Correct answer	Wrong answer/dont know, dont answer	Wrong answer/dont know, dont answer	Wrong answer/dont know, dont answer	Wrong answer/dont know, dont answer	Wrong answer/dont know, dont answer	Wrong answer/dont know, dont answer	6	Yes	16	Yes	Male condom		No		Improvised sexual intercourse	No
Female	20	Nursing	4th Course	Yes	Yes	Friends	Internet	No		Regular	Correct answer	Correct answer	Correct answer	Wrong answer/dont know, dont answer	Wrong answer/dont know, dont answer	Wrong answer/dont know, dont answer	Wrong answer/dont know, dont answer	Wrong answer/dont know, dont answer	Correct answer	Wrong answer/dont know, dont answer	Wrong answer/dont know, dont answer	Wrong answer/dont know, dont answer	Wrong answer/dont know, dont answer	Wrong answer/dont know, dont answer	Wrong answer/dont know, dont answer	4	Yes	15	Yes	Male condom		Yes	Male condom		No
Female	20	Nursing	4th Course	Yes	Yes	Friends	Talks on sexual and reproductive health	No		Good	Correct answer	Correct answer	Correct answer	Wrong answer/dont know, dont answer	Wrong answer/dont know, dont answer	Wrong answer/dont know, dont answer	Wrong answer/dont know, dont answer	Wrong answer/dont know, dont answer	Wrong answer/dont know, dont answer	Wrong answer/dont know, dont answer	Wrong answer/dont know, dont answer	Wrong answer/dont know, dont answer	Wrong answer/dont know, dont answer	Wrong answer/dont know, dont answer	Correct answer	4	Yes	15	Yes	Male condom		No		Reduce pleasure	No
Female	20	Nursing	4th Course	Yes	No	Healthcare professionals	Talks on sexual and reproductive health	No		Bad	Correct answer	Correct answer	Correct answer	Wrong answer/dont know, dont answer	Wrong answer/dont know, dont answer	Wrong answer/dont know, dont answer	Correct answer	Wrong answer/dont know, dont answer	Correct answer	Wrong answer/dont know, dont answer	Wrong answer/dont know, dont answer	Wrong answer/dont know, dont answer	Wrong answer/dont know, dont answer	Wrong answer/dont know, dont answer	Wrong answer/dont know, dont answer	5	Yes	16	Yes	Male condom		Yes	Male condom		Yes
Female	24	Nursing	4th Course	Yes	Yes	Friends	Internet	Yes	16	Bad	Correct answer	Correct answer	Correct answer	Wrong answer/dont know, dont answer	Wrong answer/dont know, dont answer	Wrong answer/dont know, dont answer	Wrong answer/dont know, dont answer	Wrong answer/dont know, dont answer	Wrong answer/dont know, dont answer	Wrong answer/dont know, dont answer	Correct answer	Correct answer	Wrong answer/dont know, dont answer	Wrong answer/dont know, dont answer	Wrong answer/dont know, dont answer	5	Yes	17	Yes	Male condom		Yes	Male condom		Yes
Female	20	Nursing	4th Course	Yes	Yes	Internet	Talks on sexual and reproductive health	No		Good	Correct answer	Correct answer	Correct answer	Correct answer	Wrong answer/dont know, dont answer	Wrong answer/dont know, dont answer	Correct answer	Wrong answer/dont know, dont answer	Wrong answer/dont know, dont answer	Wrong answer/dont know, dont answer	Wrong answer/dont know, dont answer	Wrong answer/dont know, dont answer	Wrong answer/dont know, dont answer	Wrong answer/dont know, dont answer	Wrong answer/dont know, dont answer	5	Yes	17	Yes	Male condom		Yes	Male condom		No
Female	23	Nursing	4th Course	Yes	Yes	Internet	Talks on sexual and reproductive health	Yes	15	Good	Correct answer	Correct answer	Correct answer	Wrong answer/dont know, dont answer	Wrong answer/dont know, dont answer	Wrong answer/dont know, dont answer	Correct answer	Wrong answer/dont know, dont answer	Correct answer	Wrong answer/dont know, dont answer	Wrong answer/dont know, dont answer	Wrong answer/dont know, dont answer	Correct answer	Wrong answer/dont know, dont answer	Wrong answer/dont know, dont answer	6	Yes	15	Yes	Male condom		Yes	Male condom		No
Female	20	Nursing	4th Course	Yes	Yes	Healthcare professionals	Talks on sexual and reproductive health	Yes	13	Good	Correct answer	Correct answer	Correct answer	Wrong answer/dont know, dont answer	Wrong answer/dont know, dont answer	Correct answer	Correct answer	Correct answer	Correct answer	Correct answer	Correct answer	Correct answer	Wrong answer/dont know, dont answer	Wrong answer/dont know, dont answer	Wrong answer/dont know, dont answer	10	Yes	17	Yes	Male condom		Yes	Hormonal contraceptive method		No
Female	20	Nursing	4th Course	Yes	No	Healthcare professionals	Internet	Yes	13	Bad	Correct answer	Correct answer	Correct answer	Wrong answer/dont know, dont answer	Wrong answer/dont know, dont answer	Correct answer	Wrong answer/dont know, dont answer	Wrong answer/dont know, dont answer	Correct answer	Wrong answer/dont know, dont answer	Correct answer	Wrong answer/dont know, dont answer	Wrong answer/dont know, dont answer	Wrong answer/dont know, dont answer	Correct answer	7	Yes	18	Yes	Male condom		Yes	Male condom		No
Female	22	Nursing	4th Course	Yes	No	Healthcare professionals	Internet	Yes	12	Bad	Wrong answer/dont know, dont answer	Correct answer	Correct answer	Wrong answer/dont know, dont answer	Wrong answer/dont know, dont answer	Wrong answer/dont know, dont answer	Wrong answer/dont know, dont answer	Wrong answer/dont know, dont answer	Wrong answer/dont know, dont answer	Correct answer	Correct answer	Correct answer	Wrong answer/dont know, dont answer	Correct answer	Wrong answer/dont know, dont answer	6	No								Yes
Female	20	Nursing	4th Course	Yes	Yes	Internet	TV Campaigns	No		Regular	Correct answer	Correct answer	Wrong answer/dont know, dont answer	Wrong answer/dont know, dont answer	Wrong answer/dont know, dont answer	Correct answer	Wrong answer/dont know, dont answer	Wrong answer/dont know, dont answer	Correct answer	Wrong answer/dont know, dont answer	Wrong answer/dont know, dont answer	Correct answer	Wrong answer/dont know, dont answer	Correct answer	Correct answer	7	Yes	18	Yes	Male condom		Yes	Hormonal contraceptive method		No
Female	20	Nursing	4th Course	Yes	Yes	Internet	Talks on sexual and reproductive health	No		Good	Correct answer	Correct answer	Correct answer	Wrong answer/dont know, dont answer	Wrong answer/dont know, dont answer	Wrong answer/dont know, dont answer	Wrong answer/dont know, dont answer	Wrong answer/dont know, dont answer	Wrong answer/dont know, dont answer	Wrong answer/dont know, dont answer	Wrong answer/dont know, dont answer	Wrong answer/dont know, dont answer	Wrong answer/dont know, dont answer	Wrong answer/dont know, dont answer	Wrong answer/dont know, dont answer	3	Yes	19	Yes	Male condom		Yes	Male condom		No
Female	21	Nursing	4th Course	Yes	Yes	Internet	Talks on sexual and reproductive health	Yes	17	Regular	Correct answer	Correct answer	Correct answer	Correct answer	Correct answer	Correct answer	Correct answer	Correct answer	Correct answer	Wrong answer/dont know, dont answer	Wrong answer/dont know, dont answer	Correct answer	Wrong answer/dont know, dont answer	Wrong answer/dont know, dont answer	Wrong answer/dont know, dont answer	10	Yes	15	Yes	Male condom		Yes	Male condom		Yes
Female	23	Nursing	4th Course	Yes	No	Internet	Internet	Yes	17	Bad	Correct answer	Correct answer	Correct answer	Correct answer	Correct answer	Wrong answer/dont know, dont answer	Correct answer	Wrong answer/dont know, dont answer	Wrong answer/dont know, dont answer	Wrong answer/dont know, dont answer	Wrong answer/dont know, dont answer	Wrong answer/dont know, dont answer	Correct answer	Wrong answer/dont know, dont answer	Correct answer	8	Yes	16	Yes	Male condom		Yes	Male condom		No
Female	19	Nursing	4th Course	Yes	Yes	Healthcare professionals	Internet	Yes	14	Good	Correct answer	Correct answer	Wrong answer/dont know, dont answer	Correct answer	Wrong answer/dont know, dont answer	Correct answer	Correct answer	Correct answer	Wrong answer/dont know, dont answer	Correct answer	Wrong answer/dont know, dont answer	Correct answer	Wrong answer/dont know, dont answer	Wrong answer/dont know, dont answer	Wrong answer/dont know, dont answer	8	Yes	15	Yes	Male condom		No		Were not planning to use it	No
Female	22	Nursing	4th Course	Yes	No	Healthcare professionals	Internet	Yes	14	Good	Correct answer	Correct answer	Correct answer	Correct answer	Correct answer	Correct answer	Correct answer	Correct answer	Correct answer	Correct answer	Correct answer	Correct answer	Wrong answer/dont know, dont answer	Wrong answer/dont know, dont answer	Wrong answer/dont know, dont answer	12	No								Yes
Female	22	Nursing	4th Course	Yes	No	Healthcare professionals	Internet	Yes	16	Good	Correct answer	Correct answer	Correct answer	Wrong answer/dont know, dont answer	Wrong answer/dont know, dont answer	Wrong answer/dont know, dont answer	Correct answer	Wrong answer/dont know, dont answer	Correct answer	Wrong answer/dont know, dont answer	Wrong answer/dont know, dont answer	Wrong answer/dont know, dont answer	Wrong answer/dont know, dont answer	Wrong answer/dont know, dont answer	Wrong answer/dont know, dont answer	5	No								No
Female	22	Nursing	4th Course	Yes	Yes	Internet	Talks on sexual and reproductive health	No		Regular	Correct answer	Correct answer	Correct answer	Wrong answer/dont know, dont answer	Wrong answer/dont know, dont answer	Wrong answer/dont know, dont answer	Correct answer	Wrong answer/dont know, dont answer	Wrong answer/dont know, dont answer	Wrong answer/dont know, dont answer	Wrong answer/dont know, dont answer	Wrong answer/dont know, dont answer	Wrong answer/dont know, dont answer	Wrong answer/dont know, dont answer	Wrong answer/dont know, dont answer	4	No								No
Female	21	Nursing	4th Course	Yes	No	Healthcare professionals	Internet	Yes	15	Regular	Correct answer	Correct answer	Wrong answer/dont know, dont answer	Correct answer	Correct answer	Wrong answer/dont know, dont answer	Correct answer	Wrong answer/dont know, dont answer	Correct answer	Wrong answer/dont know, dont answer	Wrong answer/dont know, dont answer	Wrong answer/dont know, dont answer	Wrong answer/dont know, dont answer	Wrong answer/dont know, dont answer	Wrong answer/dont know, dont answer	6	Yes	17	Yes	Male condom		Yes	Male condom		No
Female	21	Nursing	4th Course	Yes	No	Healthcare professionals	Talks on sexual and reproductive health	No		Bad	Correct answer	Correct answer	Correct answer	Correct answer	Wrong answer/dont know, dont answer	Correct answer	Correct answer	Correct answer	Correct answer	Wrong answer/dont know, dont answer	Correct answer	Correct answer	Correct answer	Wrong answer/dont know, dont answer	Correct answer	12	Yes	17	Yes	Male condom		Yes	Male condom		Yes
Female	20	Nursing	4th Course	Yes	Yes	Healthcare professionals	Internet	Yes	13	Regular	Correct answer	Correct answer	Correct answer	Correct answer	Wrong answer/dont know, dont answer	Correct answer	Correct answer	Wrong answer/dont know, dont answer	Correct answer	Wrong answer/dont know, dont answer	Wrong answer/dont know, dont answer	Wrong answer/dont know, dont answer	Correct answer	Wrong answer/dont know, dont answer	Wrong answer/dont know, dont answer	8	Yes	17	Yes	Male condom		Yes	Hormonal contraceptive method		No
Male	20	Nursing	4th Course	Yes	Yes	Healthcare professionals	Talks on sexual and reproductive health	No		Bad	Correct answer	Correct answer	Correct answer	Correct answer	Wrong answer/dont know, dont answer	Wrong answer/dont know, dont answer	Correct answer	Wrong answer/dont know, dont answer	Correct answer	Wrong answer/dont know, dont answer	Correct answer	Correct answer	Correct answer	Wrong answer/dont know, dont answer	Wrong answer/dont know, dont answer	9	Yes	14	Yes	Male condom		No		Were not planning to use it	No
Female	20	Nursing	4th Course	Yes	Yes	Internet	Internet	Yes	16	Good	Correct answer	Correct answer	Correct answer	Correct answer	Wrong answer/dont know, dont answer	Correct answer	Correct answer	Correct answer	Correct answer	Correct answer	Wrong answer/dont know, dont answer	Correct answer	Correct answer	Wrong answer/dont know, dont answer	Correct answer	12	Yes	16	Yes	Male condom		Yes	Male condom		Yes
Male	22	Nursing	4th Course	Yes	Yes	Internet	Internet	Yes	17	Good	Correct answer	Correct answer	Correct answer	Wrong answer/dont know, dont answer	Wrong answer/dont know, dont answer	Correct answer	Wrong answer/dont know, dont answer	Correct answer	Correct answer	Wrong answer/dont know, dont answer	Wrong answer/dont know, dont answer	Correct answer	Correct answer	Wrong answer/dont know, dont answer	Wrong answer/dont know, dont answer	8	Yes	16	Yes	Male condom		Yes	Hormonal contraceptive method		No
Female	19	Nursing	4th Course	Yes	Yes	Internet	Internet	Yes	16	Bad	Correct answer	Correct answer	Correct answer	Correct answer	Wrong answer/dont know, dont answer	Correct answer	Correct answer	Correct answer	Correct answer	Wrong answer/dont know, dont answer	Wrong answer/dont know, dont answer	Wrong answer/dont know, dont answer	Wrong answer/dont know, dont answer	Wrong answer/dont know, dont answer	Correct answer	9	Yes	15	Yes	Male condom		Yes	Hormonal contraceptive method		No
Male	20	Nursing	4th Course	Yes	Yes	Internet	Talks on sexual and reproductive health	Yes	15	Bad	Correct answer	Correct answer	Correct answer	Wrong answer/dont know, dont answer	Wrong answer/dont know, dont answer	Wrong answer/dont know, dont answer	Wrong answer/dont know, dont answer	Wrong answer/dont know, dont answer	Correct answer	Wrong answer/dont know, dont answer	Wrong answer/dont know, dont answer	Wrong answer/dont know, dont answer	Wrong answer/dont know, dont answer	Wrong answer/dont know, dont answer	Wrong answer/dont know, dont answer	4	Yes	17	Yes	Male condom		Yes	Male condom		No
Female	21	Nursing	4th Course	Yes	No	Friends	Talks on sexual and reproductive health	Yes	13	Regular	Correct answer	Correct answer	Correct answer	Correct answer	Wrong answer/dont know, dont answer	Correct answer	Correct answer	Wrong answer/dont know, dont answer	Correct answer	Wrong answer/dont know, dont answer	Wrong answer/dont know, dont answer	Wrong answer/dont know, dont answer	Correct answer	Wrong answer/dont know, dont answer	Wrong answer/dont know, dont answer	8	Yes	17	Yes	Male condom		Yes	Male condom		Yes
Male	19	Nursing	4th Course	Yes	Yes	Friends	Internet	Yes	17	Good	Correct answer	Correct answer	Correct answer	Correct answer	Correct answer	Correct answer	Correct answer	Correct answer	Correct answer	Correct answer	Correct answer	Correct answer	Correct answer	Wrong answer/dont know, dont answer	Correct answer	14	Yes	17	Yes	Male condom		Yes	Male condom		Yes
Male	18	Nursing	4th Course	Yes	No	Friends	Talks on sexual and reproductive health	Yes	12	Regular	Correct answer	Correct answer	Correct answer	Wrong answer/dont know, dont answer	Wrong answer/dont know, dont answer	Wrong answer/dont know, dont answer	Correct answer	Wrong answer/dont know, dont answer	Wrong answer/dont know, dont answer	Wrong answer/dont know, dont answer	Wrong answer/dont know, dont answer	Wrong answer/dont know, dont answer	Wrong answer/dont know, dont answer	Wrong answer/dont know, dont answer	Wrong answer/dont know, dont answer	4	Yes	17	Yes	Male condom		Yes	Male condom		No
Female	18	Nursing	4th Course	Yes	No	Friends	Internet	No		Regular	Correct answer	Correct answer	Correct answer	Correct answer	Correct answer	Correct answer	Correct answer	Correct answer	Correct answer	Correct answer	Correct answer	Correct answer	Correct answer	Wrong answer/dont know, dont answer	Correct answer	14	Yes	16	Yes	Male condom		No		Reduce pleasure	No
Female	18	Nursing	4th Course	Yes	Yes	Healthcare professionals	Internet	Yes	11	Regular	Correct answer	Correct answer	Correct answer	Correct answer	Wrong answer/dont know, dont answer	Correct answer	Wrong answer/dont know, dont answer	Correct answer	Correct answer	Wrong answer/dont know, dont answer	Wrong answer/dont know, dont answer	Correct answer	Correct answer	Correct answer	Correct answer	11	Yes	16	Yes	Male condom		Yes	Hormonal contraceptive method		No
Female	18	Nursing	4th Course	Yes	Yes	Internet	Talks on sexual and reproductive health	Yes	16	Good	Correct answer	Correct answer	Correct answer	Correct answer	Wrong answer/dont know, dont answer	Wrong answer/dont know, dont answer	Correct answer	Wrong answer/dont know, dont answer	Wrong answer/dont know, dont answer	Wrong answer/dont know, dont answer	Wrong answer/dont know, dont answer	Wrong answer/dont know, dont answer	Wrong answer/dont know, dont answer	Correct answer	Wrong answer/dont know, dont answer	6	Yes	16	Yes	Male condom		No		Improvised sexual intercourse	No
Male	18	Nursing	4th Course	Yes	Yes	Internet	Internet	Yes	17	Bad	Correct answer	Correct answer	Wrong answer/dont know, dont answer	Wrong answer/dont know, dont answer	Wrong answer/dont know, dont answer	Wrong answer/dont know, dont answer	Wrong answer/dont know, dont answer	Wrong answer/dont know, dont answer	Wrong answer/dont know, dont answer	Wrong answer/dont know, dont answer	Wrong answer/dont know, dont answer	Wrong answer/dont know, dont answer	Correct answer	Wrong answer/dont know, dont answer	Wrong answer/dont know, dont answer	3	Yes	16	Yes	Male condom		Yes	Male condom		No
Male	18	Nursing	4th Course	Yes	Yes	Internet	Internet	Yes	15	Bad	Correct answer	Correct answer	Wrong answer/dont know, dont answer	Wrong answer/dont know, dont answer	Wrong answer/dont know, dont answer	Wrong answer/dont know, dont answer	Wrong answer/dont know, dont answer	Wrong answer/dont know, dont answer	Correct answer	Wrong answer/dont know, dont answer	Wrong answer/dont know, dont answer	Wrong answer/dont know, dont answer	Correct answer	Wrong answer/dont know, dont answer	Correct answer	5	Yes	17	Yes	Male condom		Yes	Male condom		Yes
Female	18	Nursing	4th Course	Yes	Yes	Friends	Internet	Yes	14	Bad	Correct answer	Correct answer	Correct answer	Wrong answer/dont know, dont answer	Wrong answer/dont know, dont answer	Wrong answer/dont know, dont answer	Correct answer	Wrong answer/dont know, dont answer	Correct answer	Wrong answer/dont know, dont answer	Wrong answer/dont know, dont answer	Wrong answer/dont know, dont answer	Wrong answer/dont know, dont answer	Wrong answer/dont know, dont answer	Wrong answer/dont know, dont answer	5	Yes	17	No		Improvised sexual intercourse	Yes	Male condom		No
Female	20	Nursing	4th Course	Yes	Yes	Healthcare professionals	Internet	No		Good	Correct answer	Correct answer	Correct answer	Wrong answer/dont know, dont answer	Wrong answer/dont know, dont answer	Correct answer	Correct answer	Wrong answer/dont know, dont answer	Correct answer	Wrong answer/dont know, dont answer	Wrong answer/dont know, dont answer	Wrong answer/dont know, dont answer	Correct answer	Wrong answer/dont know, dont answer	Wrong answer/dont know, dont answer	7	Yes	15	Yes	Male condom		Yes	Male condom		Yes
Female	18	Nursing	4th Course	Yes	Yes	Internet	Internet	No		Bad	Correct answer	Correct answer	Correct answer	Wrong answer/dont know, dont answer	Wrong answer/dont know, dont answer	Wrong answer/dont know, dont answer	Correct answer	Wrong answer/dont know, dont answer	Wrong answer/dont know, dont answer	Wrong answer/dont know, dont answer	Wrong answer/dont know, dont answer	Wrong answer/dont know, dont answer	Wrong answer/dont know, dont answer	Wrong answer/dont know, dont answer	Wrong answer/dont know, dont answer	4	Yes	17	Yes	Male condom		Yes	Male condom		No
Female	18	Nursing	4th Course	Yes	No	Internet	Internet	No		Regular	Correct answer	Correct answer	Correct answer	Wrong answer/dont know, dont answer	Wrong answer/dont know, dont answer	Wrong answer/dont know, dont answer	Wrong answer/dont know, dont answer	Wrong answer/dont know, dont answer	Wrong answer/dont know, dont answer	Correct answer	Correct answer	Correct answer	Correct answer	Wrong answer/dont know, dont answer	Wrong answer/dont know, dont answer	7	No								No
Female	20	Nursing	4th Course	Yes	Yes	Healthcare professionals	Internet	Yes	13	Regular	Correct answer	Correct answer	Correct answer	Correct answer	Correct answer	Wrong answer/dont know, dont answer	Correct answer	Wrong answer/dont know, dont answer	Wrong answer/dont know, dont answer	Correct answer	Wrong answer/dont know, dont answer	Correct answer	Wrong answer/dont know, dont answer	Wrong answer/dont know, dont answer	Correct answer	9	No								No
Male	18	Nursing	4th Course	Yes	Yes	Family	Internet	Yes	14	Good	Correct answer	Correct answer	Correct answer	Wrong answer/dont know, dont answer	Wrong answer/dont know, dont answer	Wrong answer/dont know, dont answer	Correct answer	Wrong answer/dont know, dont answer	Wrong answer/dont know, dont answer	Wrong answer/dont know, dont answer	Wrong answer/dont know, dont answer	Wrong answer/dont know, dont answer	Wrong answer/dont know, dont answer	Correct answer	Correct answer	6	Yes	16	Yes	Male condom		Yes	Hormonal contraceptive method		No
Male	19	Nursing	4th Course	Yes	No	Internet	Internet	Yes	16	Bad	Correct answer	Correct answer	Correct answer	Wrong answer/dont know, dont answer	Wrong answer/dont know, dont answer	Wrong answer/dont know, dont answer	Correct answer	Wrong answer/dont know, dont answer	Wrong answer/dont know, dont answer	Wrong answer/dont know, dont answer	Wrong answer/dont know, dont answer	Wrong answer/dont know, dont answer	Correct answer	Wrong answer/dont know, dont answer	Wrong answer/dont know, dont answer	5	No								No
Female	18	Nursing	4th Course	Yes	Yes	Internet	Talks on sexual and reproductive health	No		Good	Correct answer	Correct answer	Correct answer	Correct answer	Wrong answer/dont know, dont answer	Wrong answer/dont know, dont answer	Correct answer	Wrong answer/dont know, dont answer	Wrong answer/dont know, dont answer	Wrong answer/dont know, dont answer	Wrong answer/dont know, dont answer	Correct answer	Correct answer	Wrong answer/dont know, dont answer	Wrong answer/dont know, dont answer	7	Yes	18	Yes	Male condom		Yes	Male condom		No
Female	20	Nursing	4th Course	Yes	Yes	Internet	Talks on sexual and reproductive health	No		Bad	Correct answer	Correct answer	Correct answer	Correct answer	Wrong answer/dont know, dont answer	Wrong answer/dont know, dont answer	Correct answer	Wrong answer/dont know, dont answer	Correct answer	Wrong answer/dont know, dont answer	Wrong answer/dont know, dont answer	Wrong answer/dont know, dont answer	Correct answer	Wrong answer/dont know, dont answer	Correct answer	8	Yes	18	Yes	Male condom		No		Reduce pleasure	No
Male	18	Nursing	4th Course	Yes	No	Friends	Internet	Yes	17	Bad	Correct answer	Correct answer	Correct answer	Correct answer	Wrong answer/dont know, dont answer	Wrong answer/dont know, dont answer	Correct answer	Wrong answer/dont know, dont answer	Wrong answer/dont know, dont answer	Wrong answer/dont know, dont answer	Wrong answer/dont know, dont answer	Wrong answer/dont know, dont answer	Correct answer	Wrong answer/dont know, dont answer	Wrong answer/dont know, dont answer	6	No								No
Female	18	Nursing	4th Course	Yes	No	Internet	Internet	No		Bad	Correct answer	Correct answer	Correct answer	Correct answer	Correct answer	Wrong answer/dont know, dont answer	Wrong answer/dont know, dont answer	Wrong answer/dont know, dont answer	Correct answer	Wrong answer/dont know, dont answer	Wrong answer/dont know, dont answer	Correct answer	Wrong answer/dont know, dont answer	Wrong answer/dont know, dont answer	Wrong answer/dont know, dont answer	7	No								No
Female	18	Nursing	4th Course	Yes	Yes	Internet	Talks on sexual and reproductive health	Yes	12	Regular	Correct answer	Correct answer	Correct answer	Correct answer	Wrong answer/dont know, dont answer	Wrong answer/dont know, dont answer	Correct answer	Correct answer	Correct answer	Wrong answer/dont know, dont answer	Wrong answer/dont know, dont answer	Wrong answer/dont know, dont answer	Correct answer	Wrong answer/dont know, dont answer	Wrong answer/dont know, dont answer	8	Yes	17	Yes	Male condom		Yes	Male condom		No
Male	18	Nursing	4th Course	Yes	Yes	Healthcare professionals	Talks on sexual and reproductive health	No	21	Bad	Correct answer	Correct answer	Wrong answer/dont know, dont answer	Wrong answer/dont know, dont answer	Wrong answer/dont know, dont answer	Correct answer	Wrong answer/dont know, dont answer	Wrong answer/dont know, dont answer	Wrong answer/dont know, dont answer	Wrong answer/dont know, dont answer	Wrong answer/dont know, dont answer	Wrong answer/dont know, dont answer	Wrong answer/dont know, dont answer	Wrong answer/dont know, dont answer	Wrong answer/dont know, dont answer	3	Yes	18	Yes	Male condom		Yes	Male condom		No
Female	18	Nursing	4th Course	Yes	No	Friends	Internet	Yes	14	Good	Correct answer	Correct answer	Correct answer	Correct answer	Correct answer	Correct answer	Correct answer	Correct answer	Correct answer	Correct answer	Correct answer	Correct answer	Wrong answer/dont know, dont answer	Wrong answer/dont know, dont answer	Wrong answer/dont know, dont answer	12	Yes	16	No		Improvised sexual intercourse	No		Improvised sexual intercourse	No
Female	19	Nursing	4th Course	Yes	No	Friends	Internet	Yes	14	Bad	Correct answer	Correct answer	Wrong answer/dont know, dont answer	Correct answer	Wrong answer/dont know, dont answer	Wrong answer/dont know, dont answer	Wrong answer/dont know, dont answer	Correct answer	Correct answer	Wrong answer/dont know, dont answer	Correct answer	Correct answer	Wrong answer/dont know, dont answer	Wrong answer/dont know, dont answer	Wrong answer/dont know, dont answer	7	No								Yes
Female	19	Nursing	4th Course	Yes	Yes	Friends	Internet	No		Bad	Correct answer	Correct answer	Correct answer	Wrong answer/dont know, dont answer	Wrong answer/dont know, dont answer	Wrong answer/dont know, dont answer	Wrong answer/dont know, dont answer	Wrong answer/dont know, dont answer	Wrong answer/dont know, dont answer	Wrong answer/dont know, dont answer	Wrong answer/dont know, dont answer	Wrong answer/dont know, dont answer	Correct answer	Wrong answer/dont know, dont answer	Wrong answer/dont know, dont answer	4	Yes	17	Yes	Male condom		Yes	Male condom		Yes
Female	18	Nursing	4th Course	Yes	No	Internet	Talks on sexual and reproductive health	Yes	12	Bad	Correct answer	Correct answer	Correct answer	Wrong answer/dont know, dont answer	Correct answer	Correct answer	Correct answer	Correct answer	Correct answer	Correct answer	Wrong answer/dont know, dont answer	Correct answer	Correct answer	Wrong answer/dont know, dont answer	Correct answer	12	Yes	17	Yes	Male condom		Yes	Male condom		No
Female	18	Nursing	4th Course	Yes	No	Family	Internet	Yes	17	Regular	Correct answer	Correct answer	Correct answer	Wrong answer/dont know, dont answer	Wrong answer/dont know, dont answer	Wrong answer/dont know, dont answer	Correct answer	Wrong answer/dont know, dont answer	Wrong answer/dont know, dont answer	Wrong answer/dont know, dont answer	Wrong answer/dont know, dont answer	Correct answer	Correct answer	Wrong answer/dont know, dont answer	Wrong answer/dont know, dont answer	6	Yes	16	Yes	Male condom		Yes	Male condom		Yes
Male	18	Nursing	4th Course	Yes	Yes	Internet	Talks on sexual and reproductive health	Yes	14	Regular	Correct answer	Correct answer	Wrong answer/dont know, dont answer	Correct answer	Wrong answer/dont know, dont answer	Wrong answer/dont know, dont answer	Correct answer	Wrong answer/dont know, dont answer	Correct answer	Wrong answer/dont know, dont answer	Correct answer	Correct answer	Wrong answer/dont know, dont answer	Wrong answer/dont know, dont answer	Correct answer	8	Yes	17	Yes	Male condom		Yes	Male condom		Yes
Female	18	Nursing	4th Course	Yes	Yes	Internet	Talks on sexual and reproductive health	No		Regular	Correct answer	Correct answer	Correct answer	Correct answer	Wrong answer/dont know, dont answer	Correct answer	Correct answer	Correct answer	Wrong answer/dont know, dont answer	Wrong answer/dont know, dont answer	Correct answer	Correct answer	Correct answer	Wrong answer/dont know, dont answer	Wrong answer/dont know, dont answer	10	Yes	16	Yes	Male condom		Yes	Male condom		No
Male	18	Nursing	4th Course	Yes	Yes	Family	Talks on sexual and reproductive health	No		Good	Correct answer	Correct answer	Correct answer	Correct answer	Wrong answer/dont know, dont answer	Correct answer	Correct answer	Wrong answer/dont know, dont answer	Correct answer	Wrong answer/dont know, dont answer	Wrong answer/dont know, dont answer	Wrong answer/dont know, dont answer	Correct answer	Wrong answer/dont know, dont answer	Wrong answer/dont know, dont answer	8	Yes	16	Yes	Male condom		No		Improvised sexual intercourse	Yes
Female	18	Nursing	4th Course	Yes	Yes	Friends	Talks on sexual and reproductive health	No		Good	Correct answer	Correct answer	Correct answer	Wrong answer/dont know, dont answer	Wrong answer/dont know, dont answer	Correct answer	Correct answer	Wrong answer/dont know, dont answer	Correct answer	Correct answer	Wrong answer/dont know, dont answer	Correct answer	Wrong answer/dont know, dont answer	Wrong answer/dont know, dont answer	Wrong answer/dont know, dont answer	8	Yes	19	Yes	Male condom		Yes	Male condom		No
Female	18	Nursing	4th Course	Yes	Yes	Healthcare professionals	Internet	Yes	24	Regular	Correct answer	Correct answer	Wrong answer/dont know, dont answer	Correct answer	Wrong answer/dont know, dont answer	Wrong answer/dont know, dont answer	Wrong answer/dont know, dont answer	Wrong answer/dont know, dont answer	Correct answer	Wrong answer/dont know, dont answer	Correct answer	Correct answer	Wrong answer/dont know, dont answer	Wrong answer/dont know, dont answer	Correct answer	7	Yes	16	Yes	Male condom		Yes	Male condom		No
Female	18	Nursing	4th Course	Yes	Yes	Internet	Talks on sexual and reproductive health	No		Good	Correct answer	Correct answer	Correct answer	Correct answer	Wrong answer/dont know, dont answer	Correct answer	Wrong answer/dont know, dont answer	Correct answer	Correct answer	Wrong answer/dont know, dont answer	Wrong answer/dont know, dont answer	Correct answer	Correct answer	Wrong answer/dont know, dont answer	Wrong answer/dont know, dont answer	9	Yes	15	Yes	Male condom		Yes	Hormonal contraceptive method		No
Female	18	Nursing	4th Course	Yes	No	Healthcare professionals	Internet	No		Regular	Correct answer	Correct answer	Correct answer	Correct answer	Wrong answer/dont know, dont answer	Wrong answer/dont know, dont answer	Wrong answer/dont know, dont answer	Wrong answer/dont know, dont answer	Wrong answer/dont know, dont answer	Wrong answer/dont know, dont answer	Wrong answer/dont know, dont answer	Wrong answer/dont know, dont answer	Wrong answer/dont know, dont answer	Wrong answer/dont know, dont answer	Wrong answer/dont know, dont answer	4	No								Yes
Female	18	Nursing	4th Course	Yes	Yes	Internet	Internet	Yes	16	Regular	Correct answer	Correct answer	Correct answer	Correct answer	Correct answer	Correct answer	Correct answer	Correct answer	Correct answer	Correct answer	Wrong answer/dont know, dont answer	Wrong answer/dont know, dont answer	Correct answer	Correct answer	Correct answer	13	Yes	16	Yes	Male condom		Yes	Hormonal contraceptive method		No
Male	18	Nursing	4th Course	Yes	Yes	Healthcare professionals	Internet	No	20	Good	Correct answer	Correct answer	Correct answer	Wrong answer/dont know, dont answer	Wrong answer/dont know, dont answer	Wrong answer/dont know, dont answer	Correct answer	Correct answer	Wrong answer/dont know, dont answer	Wrong answer/dont know, dont answer	Correct answer	Correct answer	Wrong answer/dont know, dont answer	Wrong answer/dont know, dont answer	Correct answer	8	Yes	18	Yes	Male condom		Yes	Male condom		Yes
Male	20	Nursing	4th Course	Yes	Yes	Internet	Talks on sexual and reproductive health	Yes	12	Bad	Correct answer	Correct answer	Correct answer	Correct answer	Wrong answer/dont know, dont answer	Correct answer	Correct answer	Correct answer	Correct answer	Correct answer	Wrong answer/dont know, dont answer	Wrong answer/dont know, dont answer	Correct answer	Wrong answer/dont know, dont answer	Correct answer	11	Yes	15	Yes	Male condom		Yes	Withdrawal method		Yes
Female	18	Nursing	4th Course	Yes	Yes	Internet	Talks on sexual and reproductive health	Yes	16	Good	Correct answer	Correct answer	Correct answer	Correct answer	Wrong answer/dont know, dont answer	Correct answer	Wrong answer/dont know, dont answer	Correct answer	Wrong answer/dont know, dont answer	Wrong answer/dont know, dont answer	Wrong answer/dont know, dont answer	Wrong answer/dont know, dont answer	Correct answer	Correct answer	Correct answer	9	Yes	16	Yes	Male condom		No		Were not planning to use it	No
Female	18	Nursing	4th Course	Yes	Yes	Healthcare professionals	Talks on sexual and reproductive health	No		Bad	Correct answer	Correct answer	Correct answer	Correct answer	Wrong answer/dont know, dont answer	Correct answer	Correct answer	Wrong answer/dont know, dont answer	Correct answer	Wrong answer/dont know, dont answer	Correct answer	Correct answer	Correct answer	Wrong answer/dont know, dont answer	Correct answer	11	Yes	16	Yes	Male condom		Yes	Hormonal contraceptive method		Yes
Female	18	Nursing	4th Course	Yes	Yes	Internet	Talks on sexual and reproductive health	No	19	Regular	Correct answer	Correct answer	Correct answer	Correct answer	Wrong answer/dont know, dont answer	Wrong answer/dont know, dont answer	Wrong answer/dont know, dont answer	Wrong answer/dont know, dont answer	Correct answer	Wrong answer/dont know, dont answer	Correct answer	Wrong answer/dont know, dont answer	Wrong answer/dont know, dont answer	Wrong answer/dont know, dont answer	Wrong answer/dont know, dont answer	6	Yes	16	Yes	Male condom		Yes	Male condom		No
Female	18	Nursing	4th Course	Yes	No	Healthcare professionals	Talks on sexual and reproductive health	Yes	15	Good	Correct answer	Correct answer	Correct answer	Correct answer	Wrong answer/dont know, dont answer	Correct answer	Correct answer	Correct answer	Correct answer	Wrong answer/dont know, dont answer	Wrong answer/dont know, dont answer	Wrong answer/dont know, dont answer	Wrong answer/dont know, dont answer	Wrong answer/dont know, dont answer	Wrong answer/dont know, dont answer	8	Yes	18	Yes	Male condom		Yes	Hormonal contraceptive method		Yes
Female	19	Nursing	4th Course	Yes	Yes	Internet	Talks on sexual and reproductive health	Yes	16	Bad	Correct answer	Correct answer	Correct answer	Wrong answer/dont know, dont answer	Wrong answer/dont know, dont answer	Correct answer	Wrong answer/dont know, dont answer	Wrong answer/dont know, dont answer	Correct answer	Wrong answer/dont know, dont answer	Wrong answer/dont know, dont answer	Correct answer	Wrong answer/dont know, dont answer	Wrong answer/dont know, dont answer	Wrong answer/dont know, dont answer	6	Yes	17	Yes	Male condom		Yes	Male condom		Yes
Male	20	Nursing	4th Course	Yes	No	Friends	Talks on sexual and reproductive health	Yes	18	Regular	Correct answer	Correct answer	Wrong answer/dont know, dont answer	Wrong answer/dont know, dont answer	Wrong answer/dont know, dont answer	Correct answer	Correct answer	Wrong answer/dont know, dont answer	Wrong answer/dont know, dont answer	Correct answer	Wrong answer/dont know, dont answer	Correct answer	Wrong answer/dont know, dont answer	Wrong answer/dont know, dont answer	Wrong answer/dont know, dont answer	6	Yes	17	Yes	Male condom		Yes	Withdrawal method		Yes
Female	22	Nursing	4th Course	Yes	Yes	Family	Internet	Yes	11	Bad	Correct answer	Correct answer	Correct answer	Wrong answer/dont know, dont answer	Wrong answer/dont know, dont answer	Wrong answer/dont know, dont answer	Correct answer	Wrong answer/dont know, dont answer	Wrong answer/dont know, dont answer	Wrong answer/dont know, dont answer	Wrong answer/dont know, dont answer	Wrong answer/dont know, dont answer	Correct answer	Wrong answer/dont know, dont answer	Wrong answer/dont know, dont answer	5	Yes	17	No		Improvised sexual intercourse	Yes	Male condom		No
Female	18	Nursing	4th Course	Yes	Yes	Internet	Internet	Yes	15	Good	Correct answer	Correct answer	Correct answer	Correct answer	Correct answer	Correct answer	Wrong answer/dont know, dont answer	Correct answer	Correct answer	Correct answer	Correct answer	Correct answer	Wrong answer/dont know, dont answer	Wrong answer/dont know, dont answer	Wrong answer/dont know, dont answer	11	Yes	16	Yes	Male condom		Yes	Hormonal contraceptive method		No
Male	20	Nursing	4th Course	Yes	No	Internet	Internet	Yes		Bad	Correct answer	Correct answer	Correct answer	Wrong answer/dont know, dont answer	Wrong answer/dont know, dont answer	Wrong answer/dont know, dont answer	Correct answer	Wrong answer/dont know, dont answer	Correct answer	Correct answer	Wrong answer/dont know, dont answer	Correct answer	Wrong answer/dont know, dont answer	Wrong answer/dont know, dont answer	Correct answer	8	Yes	16	No		Were not planning to use it	Yes	Male condom		No
Female	18	Nursing	4th Course	Yes	No	Internet	Talks on sexual and reproductive health	No		Regular	Correct answer	Correct answer	Wrong answer/dont know, dont answer	Wrong answer/dont know, dont answer	Wrong answer/dont know, dont answer	Correct answer	Wrong answer/dont know, dont answer	Wrong answer/dont know, dont answer	Wrong answer/dont know, dont answer	Wrong answer/dont know, dont answer	Wrong answer/dont know, dont answer	Wrong answer/dont know, dont answer	Wrong answer/dont know, dont answer	Wrong answer/dont know, dont answer	Wrong answer/dont know, dont answer	3	Yes	17	Yes	Male condom		No		Improvised sexual intercourse	No
Female	18	Nursing	4th Course	Yes	Yes	Internet	Internet	Yes	14	Bad	Correct answer	Correct answer	Correct answer	Correct answer	Wrong answer/dont know, dont answer	Wrong answer/dont know, dont answer	Correct answer	Wrong answer/dont know, dont answer	Correct answer	Wrong answer/dont know, dont answer	Wrong answer/dont know, dont answer	Correct answer	Correct answer	Wrong answer/dont know, dont answer	Correct answer	9	Yes	13	Yes	Male condom		Yes	Hormonal contraceptive method		No
Female	18	Nursing	4th Course	Yes	Yes	Friends	Internet	No	18	Good	Correct answer	Correct answer	Wrong answer/dont know, dont answer	Correct answer	Correct answer	Correct answer	Correct answer	Wrong answer/dont know, dont answer	Correct answer	Wrong answer/dont know, dont answer	Wrong answer/dont know, dont answer	Wrong answer/dont know, dont answer	Wrong answer/dont know, dont answer	Wrong answer/dont know, dont answer	Wrong answer/dont know, dont answer	7	Yes	16	Yes	Male condom		Yes	Hormonal contraceptive method		No
Female	18	Nursing	4th Course	Yes	No	Friends	Talks on sexual and reproductive health	Yes	17	Regular	Correct answer	Correct answer	Correct answer	Correct answer	Wrong answer/dont know, dont answer	Wrong answer/dont know, dont answer	Wrong answer/dont know, dont answer	Wrong answer/dont know, dont answer	Correct answer	Wrong answer/dont know, dont answer	Wrong answer/dont know, dont answer	Wrong answer/dont know, dont answer	Correct answer	Wrong answer/dont know, dont answer	Correct answer	7	No								Yes
Male	23	Nursing	4th Course	Yes	Yes	Family	Internet	No		Regular	Correct answer	Correct answer	Correct answer	Correct answer	Wrong answer/dont know, dont answer	Correct answer	Wrong answer/dont know, dont answer	Wrong answer/dont know, dont answer	Wrong answer/dont know, dont answer	Wrong answer/dont know, dont answer	Wrong answer/dont know, dont answer	Wrong answer/dont know, dont answer	Wrong answer/dont know, dont answer	Wrong answer/dont know, dont answer	Wrong answer/dont know, dont answer	5	Yes	16	Yes	Male condom		Yes	Male condom		No
Female	25	Nursing	4th Course	Yes	Yes	Friends	Talks on sexual and reproductive health	No		Bad	Correct answer	Correct answer	Correct answer	Correct answer	Wrong answer/dont know, dont answer	Correct answer	Wrong answer/dont know, dont answer	Correct answer	Correct answer	Wrong answer/dont know, dont answer	Wrong answer/dont know, dont answer	Correct answer	Correct answer	Wrong answer/dont know, dont answer	Wrong answer/dont know, dont answer	9	Yes	15	Yes	Male condom		Yes	Male condom		No
Female	18	Nursing	4th Course	Yes	No	Internet	Talks on sexual and reproductive health	Yes	16	Bad	Correct answer	Correct answer	Correct answer	Wrong answer/dont know, dont answer	Wrong answer/dont know, dont answer	Wrong answer/dont know, dont answer	Wrong answer/dont know, dont answer	Wrong answer/dont know, dont answer	Wrong answer/dont know, dont answer	Wrong answer/dont know, dont answer	Wrong answer/dont know, dont answer	Wrong answer/dont know, dont answer	Wrong answer/dont know, dont answer	Wrong answer/dont know, dont answer	Wrong answer/dont know, dont answer	3	Yes	15	No		Improvised sexual intercourse	Yes	Male condom		No
Male	18	Nursing	4th Course	Yes	Yes	Healthcare professionals	Talks on sexual and reproductive health	Yes	14	Regular	Correct answer	Correct answer	Correct answer	Wrong answer/dont know, dont answer	Wrong answer/dont know, dont answer	Wrong answer/dont know, dont answer	Wrong answer/dont know, dont answer	Wrong answer/dont know, dont answer	Correct answer	Wrong answer/dont know, dont answer	Correct answer	Wrong answer/dont know, dont answer	Correct answer	Wrong answer/dont know, dont answer	Wrong answer/dont know, dont answer	6	Yes	17	Yes	Male condom		Yes	Male condom		No
Female	18	Nursing	4th Course	Yes	Yes	Healthcare professionals	Talks on sexual and reproductive health	No		Regular	Correct answer	Correct answer	Correct answer	Correct answer	Wrong answer/dont know, dont answer	Wrong answer/dont know, dont answer	Wrong answer/dont know, dont answer	Wrong answer/dont know, dont answer	Correct answer	Wrong answer/dont know, dont answer	Correct answer	Correct answer	Wrong answer/dont know, dont answer	Wrong answer/dont know, dont answer	Wrong answer/dont know, dont answer	7	Yes	14	Yes	Male condom		Yes	Male condom		No
Male	18	Nursing	4th Course	Yes	No	Friends	Internet	Yes	13	Regular	Correct answer	Correct answer	Correct answer	Wrong answer/dont know, dont answer	Wrong answer/dont know, dont answer	Correct answer	Correct answer	Wrong answer/dont know, dont answer	Correct answer	Wrong answer/dont know, dont answer	Wrong answer/dont know, dont answer	Wrong answer/dont know, dont answer	Wrong answer/dont know, dont answer	Wrong answer/dont know, dont answer	Wrong answer/dont know, dont answer	6	No								No
Female	18	Nursing	4th Course	Yes	No	Family	Internet	Yes	16	Good	Correct answer	Correct answer	Correct answer	Correct answer	Wrong answer/dont know, dont answer	Wrong answer/dont know, dont answer	Wrong answer/dont know, dont answer	Wrong answer/dont know, dont answer	Wrong answer/dont know, dont answer	Wrong answer/dont know, dont answer	Wrong answer/dont know, dont answer	Correct answer	Wrong answer/dont know, dont answer	Wrong answer/dont know, dont answer	Wrong answer/dont know, dont answer	5	No								No
Female	18	Nursing	4th Course	Yes	Yes	Internet	Talks on sexual and reproductive health	Yes	12	Bad	Correct answer	Correct answer	Correct answer	Correct answer	Wrong answer/dont know, dont answer	Wrong answer/dont know, dont answer	Correct answer	Wrong answer/dont know, dont answer	Correct answer	Wrong answer/dont know, dont answer	Wrong answer/dont know, dont answer	Wrong answer/dont know, dont answer	Correct answer	Wrong answer/dont know, dont answer	Wrong answer/dont know, dont answer	7	Yes	17	Yes	Male condom		Yes	Male condom		Yes
Female	18	Nursing	4th Course	Yes	No	Healthcare professionals	Internet	Yes	14	Good	Correct answer	Correct answer	Correct answer	Correct answer	Wrong answer/dont know, dont answer	Wrong answer/dont know, dont answer	Wrong answer/dont know, dont answer	Wrong answer/dont know, dont answer	Wrong answer/dont know, dont answer	Wrong answer/dont know, dont answer	Wrong answer/dont know, dont answer	Wrong answer/dont know, dont answer	Wrong answer/dont know, dont answer	Wrong answer/dont know, dont answer	Wrong answer/dont know, dont answer	4	No								No
Female	24	Medicine	6th Course	No	Yes	Healthcare professionals	Talks on sexual and reproductive health	No		Regular	Correct answer	Correct answer	Wrong answer/dont know, dont answer	Correct answer	Wrong answer/dont know, dont answer	Correct answer	Correct answer	Correct answer	Correct answer	Correct answer	Correct answer	Wrong answer/dont know, dont answer	Correct answer	Wrong answer/dont know, dont answer	Correct answer	11	Yes	21	Yes	Male condom		Yes	Male condom		No
Female	32	Medicine	4th Course	Yes	Yes	Healthcare professionals	Internet	No	20	Good	Correct answer	Correct answer	Correct answer	Correct answer	Correct answer	Correct answer	Correct answer	Correct answer	Correct answer	Correct answer	Correct answer	Correct answer	Correct answer	Wrong answer/dont know, dont answer	Correct answer	14	Yes	18	Yes	Male condom		No		Reduce pleasure	Yes
Male	22	Medicine	5th Course	No	Yes	Internet	Talks on sexual and reproductive health	Yes	12	Good	Correct answer	Correct answer	Correct answer	Correct answer	Wrong answer/dont know, dont answer	Wrong answer/dont know, dont answer	Wrong answer/dont know, dont answer	Correct answer	Wrong answer/dont know, dont answer	Wrong answer/dont know, dont answer	Correct answer	Correct answer	Correct answer	Wrong answer/dont know, dont answer	Correct answer	9	Yes	14	No		Improvised sexual intercourse	Yes	Hormonal contraceptive method		No
Female	23	Medicine	5th Course	No	No	Internet	Internet	No	19	Good	Correct answer	Correct answer	Correct answer	Correct answer	Correct answer	Correct answer	Correct answer	Correct answer	Correct answer	Correct answer	Correct answer	Correct answer	Correct answer	Correct answer	Correct answer	15	Yes	15	Yes	Male condom		No		Improvised sexual intercourse	No
* Data expressed as descriptive information
